# Supplementary material for: Alcohol-related liver disease disrupts bile acid homeostasis and gut microbial bile acid metabolism
Source: JHEP Rep. 2026 Apr 2;8(7):101848. doi: 10.1016/j.jhepr.2026.101848 (PMC13233754; doi:10.1016/j.jhepr.2026.101848)
Supplement: Mumtimedia component 4 [file mmc4.xlsx]

## Sheet: Suppl. Table 2
Supplementary Table 2. Correlations of Liver proteins with fecal and plasma bile acid levels.
feature1	feature2	cor	p	type1	type2	p_adj	correlation
CYP8B1	GUDCA.plasma	-0.601995	3.53894e-08	liver protein	plasma bile acids	2.44831e-06	negative
AKR1C4	GUDCA.plasma	-0.543045	1.19141e-06	liver protein	plasma bile acids	4.75389e-05	negative
CYP8B1	TCA.plasma	-0.502485	9.31419e-06	liver protein	plasma bile acids	0.000265637	negative
AKR1C4	GCA.plasma	-0.49371	1.40518e-05	liver protein	plasma bile acids	0.000374785	negative
AKR1C4	TCA.plasma	-0.485249	2.06697e-05	liver protein	plasma bile acids	0.000520387	negative
CYP8B1	GCA.plasma	-0.46505	4.9893e-05	liver protein	plasma bile acids	0.00110318	negative
SLC27A5	TCA.plasma	-0.460665	5.99779e-05	liver protein	plasma bile acids	0.00129693	negative
SLC27A5	GUDCA.plasma	-0.449239	9.57818e-05	liver protein	plasma bile acids	0.00191238	negative
ABCB4	TCA.plasma	0.437795	0.00015059	liver protein	plasma bile acids	0.00276731	positive
SLCO1B3	GUDCA.plasma	-0.431041	0.000195233	liver protein	plasma bile acids	0.00344665	negative
SLC27A5	GCA.plasma	-0.430721	0.000197623	liver protein	plasma bile acids	0.00348635	negative
ACOX2	GUDCA.plasma	-0.427769	0.000220971	liver protein	plasma bile acids	0.00384605	negative
SLCO1B3	TCA.plasma	-0.426947	0.000227912	liver protein	plasma bile acids	0.0039391	negative
SLCO1B3	GCA.plasma	-0.40759	0.000461548	liver protein	plasma bile acids	0.00702361	negative
AKR1D1	GCA.plasma	-0.405386	0.000498846	liver protein	plasma bile acids	0.00750791	negative
AKR1D1	GUDCA.plasma	-0.384094	0.00102857	liver protein	plasma bile acids	0.0135776	negative
AKR1D1	TCA.plasma	-0.38014	0.00117041	liver protein	plasma bile acids	0.0150322	negative
ABCB4	GUDCA.plasma	0.379913	0.00117908	liver protein	plasma bile acids	0.0150964	positive
CYP39A1	GDCA.feces	-0.445525	0.00244002	liver protein	fecal bile acids	0.0269154	negative
AKR1C1	GUDCA.plasma	-0.353823	0.00265717	liver protein	plasma bile acids	0.0289743	negative
AKR1C1	TCA.plasma	-0.34336	0.00361363	liver protein	plasma bile acids	0.0368191	negative
ACOX2	GCDCA.feces	0.422269	0.00430011	liver protein	fecal bile acids	0.0421779	positive
AKR1C1	GCA.plasma	-0.334523	0.00464805	liver protein	plasma bile acids	0.0448078	negative
CYP39A1	TUDCA.feces	-0.405065	0.00473728	liver protein	fecal bile acids	0.0455258	negative
ABCB4	GCA.plasma	0.333053	0.00484345	liver protein	plasma bile acids	0.0463657	positive
ABCB11	TCA.plasma	-0.330131	0.00525365	liver protein	plasma bile acids	0.0490381	negative
SLCO1B1	TCDCA.feces	0.439982	0.00570648	liver protein	fecal bile acids	0.0520385	positive
ACOX2	TCA.plasma	-0.323482	0.00630326	liver protein	plasma bile acids	0.0564254	negative
ACOX2	GCA.plasma	-0.317271	0.00744602	liver protein	plasma bile acids	0.0641667	negative
SLCO1B1	TCA.plasma	-0.308819	0.00929102	liver protein	plasma bile acids	0.0758272	negative
CYP27A1	DCA.plasma	0.341488	0.016333	liver protein	plasma bile acids	0.11344	positive
SLCO1B1	GDCA.feces	0.3463	0.0212941	liver protein	fecal bile acids	0.13703	positive
CYP27A1	GUDCA.plasma	0.272353	0.0225516	liver protein	plasma bile acids	0.142337	positive
SLC27A5	GCDCA.feces	0.342636	0.0228005	liver protein	fecal bile acids	0.143429	positive
CYP39A1	DCA.plasma	0.323172	0.0235154	liver protein	plasma bile acids	0.146555	positive
BAAT	DCA.plasma	0.32159	0.024244	liver protein	plasma bile acids	0.149284	positive
CYP27A1	GCA.plasma	0.267545	0.0251477	liver protein	plasma bile acids	0.152904	positive
HSD3B7	TUDCA.plasma	-0.304047	0.0284239	liver protein	plasma bile acids	0.165642	negative
SLCO1B1	GCA.feces	0.326316	0.0426202	liver protein	fecal bile acids	0.217217	positive
AKR1D1	TCDCA.feces	0.32334	0.0476848	liver protein	fecal bile acids	0.232792	positive
CYP7B1	DCA.plasma	-0.282558	0.0491674	liver protein	plasma bile acids	0.237732	negative
SLCO1B1	GCDCA.feces	0.290345	0.0558889	liver protein	fecal bile acids	0.258033	positive
SLCO1B1	TDCA.feces	0.361248	0.0589265	liver protein	fecal bile acids	0.265723	positive
AKR1C1	TCDCA.feces	0.299048	0.0681724	liver protein	fecal bile acids	0.290247	positive
SLCO1B3	GCDCA.feces	0.275546	0.0702379	liver protein	fecal bile acids	0.29608	positive
SULT2A1	CDCA.feces	-0.263529	0.0734858	liver protein	fecal bile acids	0.304012	negative
ACOX2	GDCA.feces	0.272445	0.0735845	liver protein	fecal bile acids	0.304166	positive
SLCO1B1	GUDCA.plasma	-0.213771	0.0755792	liver protein	plasma bile acids	0.309921	negative
SULT2A1	GDCA.feces	-0.270049	0.0762556	liver protein	fecal bile acids	0.311454	negative
AKR1C2	DCA.plasma	0.255466	0.0764573	liver protein	plasma bile acids	0.311865	positive
ACOX2	TCA.feces	0.257863	0.0801276	liver protein	fecal bile acids	0.320692	positive
BAAT	GCA.plasma	0.207321	0.085051	liver protein	plasma bile acids	0.33169	positive
AKR1C1	GCDCA.feces	0.257364	0.0916883	liver protein	fecal bile acids	0.346257	positive
HSD3B7	DCA.plasma	0.243169	0.0922551	liver protein	plasma bile acids	0.347679	positive
AKR1C1	CDCA.feces	0.244334	0.0978928	liver protein	fecal bile acids	0.360859	positive
AKR1C4	GCDCA.feces	0.25074	0.100656	liver protein	fecal bile acids	0.36699	positive
SLCO1B3	LCA.feces	-0.242677	0.10416	liver protein	fecal bile acids	0.373471	negative
CYP39A1	TCA.feces	-0.239709	0.104618	liver protein	fecal bile acids	0.374117	negative
SLC27A5	GLCA.feces	-0.24169	0.10562	liver protein	fecal bile acids	0.375716	negative
HSD3B7	TUDCA.feces	0.237858	0.107405	liver protein	fecal bile acids	0.378794	positive
ACOX2	TUDCA.feces	0.237396	0.108111	liver protein	fecal bile acids	0.380094	positive
SULT2A1	LCA.feces	-0.238976	0.109714	liver protein	fecal bile acids	0.382511	negative
SLCO1B1	CA.feces	0.238853	0.109902	liver protein	fecal bile acids	0.382953	positive
SLCO1B1	GCA.plasma	-0.191958	0.111392	liver protein	plasma bile acids	0.3863	negative
SLCO1B3	TCDCA.feces	0.257249	0.118952	liver protein	fecal bile acids	0.400184	positive
AKR1D1	CDCA.feces	0.227451	0.124154	liver protein	fecal bile acids	0.409269	positive
ABCB11	GCA.plasma	-0.1844	0.126473	liver protein	plasma bile acids	0.413782	negative
CYP27A1	GCDCA.feces	-0.233263	0.127545	liver protein	fecal bile acids	0.415143	negative
AKR1D1	GCDCA.feces	0.232699	0.128494	liver protein	fecal bile acids	0.416859	positive
BAAT	TCDCA.feces	0.249152	0.131434	liver protein	fecal bile acids	0.421632	positive
HSD17B10	LCA.feces	-0.223805	0.134866	liver protein	fecal bile acids	0.428612	negative
AKR1C4	DCA.plasma	-0.216434	0.135255	liver protein	plasma bile acids	0.429437	negative
AKR1D1	GCA.feces	0.240486	0.14029	liver protein	fecal bile acids	0.438847	positive
CYP39A1	CA.feces	-0.219981	0.141836	liver protein	fecal bile acids	0.441302	negative
CYP39A1	DCA.feces	-0.216813	0.143236	liver protein	fecal bile acids	0.443381	negative
ABCB4	DCA.plasma	0.211791	0.144044	liver protein	plasma bile acids	0.443701	positive
CYP7B1	GUDCA.plasma	-0.174821	0.147759	liver protein	plasma bile acids	0.449235	negative
HSD17B10	DCA.plasma	0.209648	0.14824	liver protein	plasma bile acids	0.45002	positive
ACOX2	TCDCA.feces	0.238648	0.149042	liver protein	fecal bile acids	0.450842	positive
SLCO1B1	TCA.feces	0.213344	0.149905	liver protein	fecal bile acids	0.451896	positive
AKR1D1	CA.plasma	0.172706	0.1528	liver protein	plasma bile acids	0.455795	positive
ABCB11	DCA.plasma	0.206485	0.154599	liver protein	plasma bile acids	0.458213	positive
ABCB11	GUDCA.plasma	-0.171951	0.15463	liver protein	plasma bile acids	0.458248	negative
SULT2A1	TCDCA.feces	-0.23055	0.163748	liver protein	fecal bile acids	0.471796	negative
ABCB4	GCDCA.feces	-0.21198	0.167157	liver protein	fecal bile acids	0.475903	negative
BAAT	GDCA.feces	0.210994	0.169188	liver protein	fecal bile acids	0.478979	positive
CYP8B1	GLCA.feces	-0.205427	0.170815	liver protein	fecal bile acids	0.480988	negative
ACOX2	GCA.feces	0.223482	0.171436	liver protein	fecal bile acids	0.481862	positive
ACOX2	GLCA.feces	-0.203207	0.175587	liver protein	fecal bile acids	0.487123	negative
CYP7B1	GCA.feces	0.217206	0.184098	liver protein	fecal bile acids	0.499105	positive
CYP39A1	GCA.feces	-0.216599	0.185357	liver protein	fecal bile acids	0.50109	negative
SLCO1B3	TCA.feces	0.196346	0.185918	liver protein	fecal bile acids	0.502111	positive
HSD17B10	TCA.feces	0.195883	0.186977	liver protein	fecal bile acids	0.503595	positive
AKR1C1	GCA.feces	0.21498	0.188746	liver protein	fecal bile acids	0.506592	positive
CYP39A1	TDCA.feces	-0.25561	0.18924	liver protein	fecal bile acids	0.507288	negative
CYP27A1	TCA.plasma	0.158513	0.189981	liver protein	plasma bile acids	0.508595	positive
SLCO1B3	GCA.feces	0.212955	0.193044	liver protein	fecal bile acids	0.512226	positive
AKR1C1	TDCA.feces	0.251779	0.196189	liver protein	fecal bile acids	0.516261	positive
ABCB4	CA.feces	0.193833	0.196794	liver protein	fecal bile acids	0.517432	positive
CYP39A1	TUDCA.plasma	0.181523	0.197783	liver protein	plasma bile acids	0.519099	positive
BAAT	GUDCA.plasma	0.154926	0.200331	liver protein	plasma bile acids	0.522302	positive
ABCB11	LCA.plasma	-0.154125	0.202696	liver protein	plasma bile acids	0.524756	negative
CYP39A1	CDCA.feces	-0.184551	0.214292	liver protein	fecal bile acids	0.539352	negative
SLCO1B3	CA.feces	0.186556	0.21446	liver protein	fecal bile acids	0.539658	positive
HSD3B7	TCA.feces	0.182586	0.219299	liver protein	fecal bile acids	0.545992	positive
AKR1D1	TUDCA.plasma	0.171533	0.224018	liver protein	plasma bile acids	0.551654	positive
ABCB4	LCA.plasma	0.146111	0.227457	liver protein	plasma bile acids	0.555145	positive
AKR1C2	CA.plasma	-0.145692	0.228811	liver protein	plasma bile acids	0.557149	negative
SLC27A5	DCA.plasma	-0.174188	0.2313	liver protein	plasma bile acids	0.560173	negative
CYP8B1	GCDCA.feces	0.183791	0.232383	liver protein	fecal bile acids	0.561859	positive
SLCO1B1	GLCA.feces	-0.178908	0.234184	liver protein	fecal bile acids	0.563734	negative
HSD17B10	TDCA.feces	0.230432	0.23812	liver protein	fecal bile acids	0.56811	positive
AKR1C2	CDCA.feces	0.174954	0.239506	liver protein	fecal bile acids	0.569711	positive
CYP39A1	LCA.plasma	0.142017	0.240891	liver protein	plasma bile acids	0.571794	positive
ACOX2	LCA.plasma	-0.141632	0.242181	liver protein	plasma bile acids	0.573205	negative
CYP8B1	DCA.plasma	-0.16929	0.244888	liver protein	plasma bile acids	0.57575	negative
CYP7B1	GCA.plasma	-0.140378	0.246421	liver protein	plasma bile acids	0.577869	negative
ABCB11	GCA.feces	0.187247	0.253686	liver protein	fecal bile acids	0.586509	positive
AKR1D1	TDCA.feces	0.217843	0.265449	liver protein	fecal bile acids	0.601301	positive
ABCB11	TCA.feces	0.165472	0.26633	liver protein	fecal bile acids	0.602088	positive
AKR1C4	TCDCA.feces	0.184156	0.268385	liver protein	fecal bile acids	0.6043	positive
CYP7B1	TCA.feces	0.161425	0.278365	liver protein	fecal bile acids	0.613625	positive
ACOX2	DCA.plasma	-0.157708	0.279142	liver protein	plasma bile acids	0.614003	negative
HSD3B7	GLCA.feces	0.16164	0.283179	liver protein	fecal bile acids	0.617623	positive
ABCB11	TUDCA.plasma	0.151639	0.283215	liver protein	plasma bile acids	0.61764	positive
BAAT	GLCA.feces	-0.161517	0.283552	liver protein	fecal bile acids	0.617905	negative
CYP8B1	LCA.feces	-0.160777	0.285793	liver protein	fecal bile acids	0.620419	negative
AKR1C4	TUDCA.feces	0.158302	0.28789	liver protein	fecal bile acids	0.622182	positive
AKR1C4	GLCA.feces	-0.159667	0.289176	liver protein	fecal bile acids	0.622978	negative
HSD3B7	GCA.feces	0.173279	0.291458	liver protein	fecal bile acids	0.625153	positive
HSD17B10	GCA.feces	0.170445	0.299543	liver protein	fecal bile acids	0.633345	positive
BAAT	TUDCA.feces	0.153793	0.302018	liver protein	fecal bile acids	0.635404	positive
HSD3B7	GCA.plasma	0.12435	0.305059	liver protein	plasma bile acids	0.637963	positive
SLCO1B3	DCA.plasma	-0.147351	0.312325	liver protein	plasma bile acids	0.644105	negative
CYP39A1	GCA.plasma	0.121481	0.316441	liver protein	plasma bile acids	0.646955	positive
SLCO1B1	CA.plasma	-0.120777	0.319275	liver protein	plasma bile acids	0.649543	negative
CYP7B1	TCA.plasma	-0.119808	0.323203	liver protein	plasma bile acids	0.652584	negative
HSD3B7	TCDCA.feces	0.16446	0.323803	liver protein	fecal bile acids	0.65316	positive
SLC27A5	TCDCA.feces	0.16446	0.323803	liver protein	fecal bile acids	0.65316	positive
BAAT	LCA.plasma	0.117453	0.332874	liver protein	plasma bile acids	0.661273	positive
AKR1C1	LCA.plasma	-0.117313	0.333454	liver protein	plasma bile acids	0.66187	negative
CYP27A1	TDCA.feces	-0.188834	0.335871	liver protein	fecal bile acids	0.663999	negative
CYP27A1	CDCA.feces	-0.143501	0.3359	liver protein	fecal bile acids	0.664004	negative
HSD17B10	TCDCA.feces	0.160302	0.336354	liver protein	fecal bile acids	0.6645	positive
AKR1C2	GCA.feces	0.158097	0.336423	liver protein	fecal bile acids	0.664505	positive
SULT2A1	CA.plasma	0.116298	0.337682	liver protein	plasma bile acids	0.665635	positive
ABCB11	GCDCA.feces	0.144609	0.348991	liver protein	fecal bile acids	0.677518	positive
CYP27A1	TUDCA.feces	-0.13957	0.349444	liver protein	fecal bile acids	0.678131	negative
CYP8B1	CA.feces	-0.139439	0.355372	liver protein	fecal bile acids	0.683481	negative
HSD17B10	TUDCA.plasma	-0.130721	0.355644	liver protein	plasma bile acids	0.683663	negative
SLC27A5	TUDCA.feces	0.137026	0.358384	liver protein	fecal bile acids	0.686152	positive
AKR1C2	LCA.plasma	-0.110909	0.360692	liver protein	plasma bile acids	0.68881	negative
SULT2A1	DCA.feces	-0.13587	0.362493	liver protein	fecal bile acids	0.690518	negative
ABCB4	TUDCA.feces	0.134829	0.366215	liver protein	fecal bile acids	0.693464	positive
BAAT	TCA.feces	0.134598	0.367046	liver protein	fecal bile acids	0.694233	positive
AKR1D1	LCA.feces	-0.135368	0.369727	liver protein	fecal bile acids	0.69716	negative
CYP8B1	CDCA.feces	-0.133326	0.371633	liver protein	fecal bile acids	0.698522	negative
SLCO1B1	DCA.feces	-0.132979	0.37289	liver protein	fecal bile acids	0.699111	negative
SULT2A1	CA.feces	-0.134012	0.374588	liver protein	fecal bile acids	0.700611	negative
ABCB11	TCDCA.feces	0.146296	0.380795	liver protein	fecal bile acids	0.705906	positive
ABCB11	LCA.feces	-0.131051	0.385325	liver protein	fecal bile acids	0.709233	negative
CYP8B1	GDCA.feces	-0.133756	0.386712	liver protein	fecal bile acids	0.709849	negative
SLC27A5	GDCA.feces	0.133615	0.387218	liver protein	fecal bile acids	0.71009	positive
ABCB11	CA.plasma	0.104645	0.388615	liver protein	plasma bile acids	0.711228	positive
SLCO1B3	GDCA.feces	0.131783	0.393819	liver protein	fecal bile acids	0.714239	positive
CYP39A1	GUDCA.plasma	0.102572	0.398133	liver protein	plasma bile acids	0.718373	positive
ABCB4	DCA.feces	-0.125925	0.398995	liver protein	fecal bile acids	0.719088	negative
SLC27A5	GCA.feces	0.137247	0.404747	liver protein	fecal bile acids	0.723962	positive
AKR1C2	TCA.plasma	-0.101067	0.405127	liver protein	plasma bile acids	0.724242	negative
CYP8B1	LCA.plasma	0.101041	0.40525	liver protein	plasma bile acids	0.724242	positive
CYP39A1	TCDCA.feces	-0.138637	0.406491	liver protein	fecal bile acids	0.725137	negative
CYP7B1	CA.plasma	0.0994664	0.412646	liver protein	plasma bile acids	0.729687	positive
ACOX2	LCA.feces	-0.121307	0.42193	liver protein	fecal bile acids	0.737393	negative
AKR1C4	TUDCA.plasma	-0.11373	0.422097	liver protein	plasma bile acids	0.737513	negative
HSD17B10	DCA.feces	-0.118756	0.426587	liver protein	fecal bile acids	0.741355	negative
AKR1C4	LCA.feces	-0.117484	0.436814	liver protein	fecal bile acids	0.748375	negative
BAAT	TCA.plasma	0.0940157	0.438844	liver protein	plasma bile acids	0.749791	positive
SULT2A1	GUDCA.plasma	-0.0932458	0.442619	liver protein	plasma bile acids	0.751433	negative
AKR1D1	TUDCA.feces	0.113668	0.446804	liver protein	fecal bile acids	0.754416	positive
ABCB4	CA.plasma	-0.091733	0.450088	liver protein	plasma bile acids	0.756477	negative
AKR1D1	GLCA.feces	-0.11403	0.450505	liver protein	fecal bile acids	0.756807	negative
CYP39A1	LCA.feces	-0.113043	0.45446	liver protein	fecal bile acids	0.76009	negative
SULT2A1	GCA.feces	-0.123077	0.455394	liver protein	fecal bile acids	0.760222	negative
AKR1C4	TDCA.feces	0.143404	0.466611	liver protein	fecal bile acids	0.767516	positive
HSD3B7	TDCA.feces	0.139573	0.478723	liver protein	fecal bile acids	0.776075	positive
ABCB11	CDCA.feces	-0.104533	0.484388	liver protein	fecal bile acids	0.780275	negative
SULT2A1	TUDCA.feces	0.102567	0.492686	liver protein	fecal bile acids	0.785116	positive
CYP27A1	TCDCA.feces	-0.114564	0.493414	liver protein	fecal bile acids	0.785469	negative
AKR1C4	CDCA.feces	0.0982886	0.510999	liver protein	fecal bile acids	0.79701	positive
CYP8B1	TUDCA.plasma	-0.0916154	0.518312	liver protein	plasma bile acids	0.801633	negative
ABCB4	TDCA.feces	0.125889	0.523265	liver protein	fecal bile acids	0.805259	positive
CYP27A1	CA.plasma	-0.0772111	0.525225	liver protein	plasma bile acids	0.806666	negative
SULT2A1	TUDCA.plasma	-0.0882001	0.534091	liver protein	plasma bile acids	0.810307	negative
SLC27A5	CA.feces	-0.0919519	0.543337	liver protein	fecal bile acids	0.816497	negative
ABCB4	TCA.feces	0.0908881	0.543467	liver protein	fecal bile acids	0.816507	positive
SLC27A5	LCA.feces	-0.0910885	0.547145	liver protein	fecal bile acids	0.818695	negative
AKR1C2	CA.feces	0.0907185	0.548781	liver protein	fecal bile acids	0.819604	positive
HSD17B10	GLCA.feces	-0.089485	0.554251	liver protein	fecal bile acids	0.821964	negative
CYP8B1	GCA.feces	-0.0965587	0.55871	liver protein	fecal bile acids	0.824413	negative
ACOX2	CA.plasma	0.0694777	0.567649	liver protein	plasma bile acids	0.830095	positive
CYP7B1	CA.feces	0.0857848	0.570813	liver protein	fecal bile acids	0.831001	positive
BAAT	DCA.feces	0.0834875	0.576896	liver protein	fecal bile acids	0.835305	positive
HSD3B7	LCA.feces	-0.0830712	0.583101	liver protein	fecal bile acids	0.838511	negative
SLC27A5	LCA.plasma	-0.0664334	0.584779	liver protein	plasma bile acids	0.839224	negative
AKR1D1	TCA.feces	0.0815217	0.58593	liver protein	fecal bile acids	0.839534	positive
HSD17B10	LCA.plasma	-0.0650337	0.592733	liver protein	plasma bile acids	0.843613	negative
SULT2A1	GCDCA.feces	-0.081043	0.600999	liver protein	fecal bile acids	0.848054	negative
CYP7B1	LCA.plasma	0.0632141	0.603144	liver protein	plasma bile acids	0.849506	positive
SLC27A5	TCA.feces	0.0766651	0.608517	liver protein	fecal bile acids	0.852573	positive
ACOX2	TDCA.feces	0.100712	0.610109	liver protein	fecal bile acids	0.853632	positive
HSD17B10	CA.feces	-0.075424	0.618355	liver protein	fecal bile acids	0.857311	negative
CYP8B1	TUDCA.feces	0.0741212	0.620496	liver protein	fecal bile acids	0.858303	positive
BAAT	GCA.feces	0.0813765	0.62238	liver protein	fecal bile acids	0.859081	positive
AKR1C2	TCDCA.feces	0.0808622	0.629374	liver protein	fecal bile acids	0.863069	positive
SLCO1B3	TDCA.feces	0.0946907	0.631731	liver protein	fecal bile acids	0.863639	positive
AKR1C1	TCA.feces	0.071346	0.633675	liver protein	fecal bile acids	0.864287	positive
ACOX2	CA.feces	0.0720937	0.633984	liver protein	fecal bile acids	0.864565	positive
AKR1C2	TUDCA.feces	-0.0708834	0.635883	liver protein	fecal bile acids	0.865786	negative
SLCO1B3	GLCA.feces	-0.071107	0.638645	liver protein	fecal bile acids	0.867349	negative
AKR1C4	DCA.feces	0.0697271	0.641416	liver protein	fecal bile acids	0.868847	positive
CYP27A1	CA.feces	-0.0704903	0.641566	liver protein	fecal bile acids	0.868958	negative
AKR1D1	DCA.feces	0.0691489	0.644189	liver protein	fecal bile acids	0.87017	positive
HSD3B7	CA.feces	0.0693802	0.646836	liver protein	fecal bile acids	0.871676	positive
HSD3B7	LCA.plasma	-0.0554457	0.648469	liver protein	plasma bile acids	0.872467	negative
BAAT	TDCA.feces	0.08867	0.653654	liver protein	fecal bile acids	0.874877	positive
SLCO1B3	DCA.feces	-0.0659112	0.65981	liver protein	fecal bile acids	0.878001	negative
AKR1C2	GCA.plasma	-0.053523	0.659895	liver protein	plasma bile acids	0.878001	negative
ABCB4	GLCA.feces	0.0665433	0.660382	liver protein	fecal bile acids	0.878398	positive
AKR1C4	GCA.feces	0.0722672	0.661968	liver protein	fecal bile acids	0.878829	positive
CYP39A1	GCDCA.feces	-0.0663848	0.668547	liver protein	fecal bile acids	0.881063	negative
CYP7B1	TUDCA.feces	0.0638298	0.669928	liver protein	fecal bile acids	0.881319	positive
SULT2A1	GLCA.feces	-0.0627197	0.67881	liver protein	fecal bile acids	0.885926	negative
CYP8B1	TCDCA.feces	0.0677317	0.686181	liver protein	fecal bile acids	0.888829	positive
SLCO1B3	CA.plasma	-0.0484122	0.69064	liver protein	plasma bile acids	0.889848	negative
HSD3B7	DCA.feces	0.0593201	0.692049	liver protein	fecal bile acids	0.890741	positive
ABCB11	TUDCA.feces	0.0592044	0.692619	liver protein	fecal bile acids	0.891325	positive
AKR1C1	LCA.feces	-0.0593895	0.695014	liver protein	fecal bile acids	0.892052	negative
HSD17B10	GDCA.feces	0.0601832	0.697964	liver protein	fecal bile acids	0.893398	positive
SLC27A5	TUDCA.plasma	-0.0547302	0.699971	liver protein	plasma bile acids	0.894031	negative
ABCB11	GLCA.feces	-0.057786	0.702864	liver protein	fecal bile acids	0.895643	negative
SLCO1B1	DCA.plasma	-0.0556137	0.704287	liver protein	plasma bile acids	0.896484	negative
CYP7B1	DCA.feces	0.0565449	0.70579	liver protein	fecal bile acids	0.897371	positive
SULT2A1	TCA.plasma	-0.0452668	0.709818	liver protein	plasma bile acids	0.899352	negative
ABCB11	TDCA.feces	-0.0717022	0.716917	liver protein	fecal bile acids	0.902582	negative
CYP27A1	DCA.feces	-0.0528446	0.724257	liver protein	fecal bile acids	0.904378	negative
AKR1D1	LCA.plasma	-0.0429534	0.724039	liver protein	plasma bile acids	0.904378	negative
CYP27A1	LCA.feces	0.053099	0.725985	liver protein	fecal bile acids	0.904804	positive
HSD17B10	GCA.plasma	0.042255	0.728351	liver protein	plasma bile acids	0.905919	positive
AKR1C1	CA.feces	0.0521122	0.730884	liver protein	fecal bile acids	0.907217	positive
AKR1C2	GLCA.feces	-0.0517422	0.732724	liver protein	fecal bile acids	0.908348	negative
HSD3B7	TCA.plasma	0.0404024	0.739829	liver protein	plasma bile acids	0.911683	positive
AKR1D1	CA.feces	-0.048782	0.747497	liver protein	fecal bile acids	0.915534	negative
AKR1C4	GDCA.feces	-0.0487667	0.75325	liver protein	fecal bile acids	0.917482	negative
SLCO1B3	TUDCA.plasma	0.0432889	0.760583	liver protein	plasma bile acids	0.920421	positive
CYP27A1	TUDCA.plasma	-0.0420082	0.767465	liver protein	plasma bile acids	0.922764	negative
HSD17B10	TCA.plasma	-0.0341907	0.778717	liver protein	plasma bile acids	0.927111	negative
HSD17B10	GCDCA.feces	-0.043129	0.781029	liver protein	fecal bile acids	0.927843	negative
SLCO1B1	CDCA.feces	-0.0405874	0.786489	liver protein	fecal bile acids	0.930704	negative
CYP27A1	TCA.feces	-0.0405874	0.786489	liver protein	fecal bile acids	0.930704	negative
SLC27A5	DCA.feces	0.0402405	0.788272	liver protein	fecal bile acids	0.931178	positive
SLCO1B1	TUDCA.plasma	0.0376537	0.790996	liver protein	plasma bile acids	0.932283	positive
BAAT	GCDCA.feces	0.0396054	0.798531	liver protein	fecal bile acids	0.93444	positive
HSD3B7	CA.plasma	0.030496	0.802114	liver protein	plasma bile acids	0.935916	positive
CYP27A1	GCA.feces	-0.0408907	0.804787	liver protein	fecal bile acids	0.936993	negative
ABCB11	GDCA.feces	0.0374912	0.809079	liver protein	fecal bile acids	0.939166	positive
AKR1C1	TUDCA.feces	0.0359621	0.810344	liver protein	fecal bile acids	0.939632	positive
AKR1C1	CA.plasma	0.0292013	0.810355	liver protein	plasma bile acids	0.939632	positive
AKR1C2	GDCA.feces	0.0369274	0.811898	liver protein	fecal bile acids	0.93995	positive
SULT2A1	GCA.plasma	-0.0286424	0.813919	liver protein	plasma bile acids	0.940399	negative
CYP7B1	GDCA.feces	0.0348132	0.822489	liver protein	fecal bile acids	0.943425	positive
SLC27A5	TDCA.feces	-0.0437876	0.824902	liver protein	fecal bile acids	0.944483	negative
CYP27A1	GDCA.feces	0.0342495	0.825319	liver protein	fecal bile acids	0.944805	positive
HSD17B10	CDCA.feces	-0.0327243	0.827146	liver protein	fecal bile acids	0.945311	negative
AKR1C4	TCA.feces	0.0326087	0.827747	liver protein	fecal bile acids	0.945504	positive
AKR1C2	GUDCA.plasma	-0.0255468	0.833726	liver protein	plasma bile acids	0.948386	negative
BAAT	CA.feces	-0.0317607	0.83403	liver protein	fecal bile acids	0.948419	negative
ABCB4	TUDCA.plasma	0.0295423	0.835307	liver protein	plasma bile acids	0.94853	positive
CYP7B1	LCA.feces	-0.0308973	0.838481	liver protein	fecal bile acids	0.949291	negative
HSD3B7	CDCA.feces	-0.0300648	0.841005	liver protein	fecal bile acids	0.950053	negative
AKR1C1	TUDCA.plasma	-0.0274932	0.846588	liver protein	plasma bile acids	0.952272	negative
AKR1C1	GDCA.feces	-0.0297393	0.848031	liver protein	fecal bile acids	0.953054	negative
ABCB11	DCA.feces	0.0285615	0.848859	liver protein	fecal bile acids	0.953129	positive
CYP8B1	CA.plasma	0.0226577	0.852305	liver protein	plasma bile acids	0.953348	positive
SLCO1B3	TUDCA.feces	-0.0272895	0.855517	liver protein	fecal bile acids	0.953798	negative
SLC27A5	CA.plasma	0.0220978	0.855915	liver protein	plasma bile acids	0.954021	positive
CYP7B1	GLCA.feces	-0.0274437	0.856333	liver protein	fecal bile acids	0.954147	negative
ACOX2	DCA.feces	0.0269426	0.857335	liver protein	fecal bile acids	0.954262	positive
HSD17B10	CA.plasma	0.0217829	0.857947	liver protein	plasma bile acids	0.954424	positive
SLC27A5	CDCA.feces	-0.0262488	0.860972	liver protein	fecal bile acids	0.955612	negative
BAAT	CA.plasma	-0.0203482	0.867215	liver protein	plasma bile acids	0.958458	negative
SLCO1B1	LCA.plasma	0.0203482	0.867215	liver protein	plasma bile acids	0.958458	positive
SULT2A1	TDCA.feces	0.0322934	0.870415	liver protein	fecal bile acids	0.96001	positive
CYP7B1	CDCA.feces	0.0239362	0.873116	liver protein	fecal bile acids	0.960516	positive
SLCO1B3	CDCA.feces	0.0232424	0.876765	liver protein	fecal bile acids	0.96215	positive
SLCO1B3	LCA.plasma	0.0187385	0.877635	liver protein	plasma bile acids	0.962472	positive
AKR1C2	DCA.feces	0.0226642	0.879807	liver protein	fecal bile acids	0.962863	positive
ABCB11	CA.feces	-0.02288	0.880032	liver protein	fecal bile acids	0.962863	negative
CYP7B1	TCDCA.feces	-0.0252763	0.880266	liver protein	fecal bile acids	0.962964	negative
SLCO1B1	TUDCA.feces	-0.0223173	0.881634	liver protein	fecal bile acids	0.963435	negative
ACOX2	TUDCA.plasma	-0.0193818	0.891521	liver protein	plasma bile acids	0.966737	negative
AKR1C2	TUDCA.plasma	0.0173327	0.902932	liver protein	plasma bile acids	0.971464	positive
CYP39A1	TCA.plasma	0.0138933	0.909117	liver protein	plasma bile acids	0.973645	positive
AKR1C4	LCA.plasma	0.0136646	0.910607	liver protein	plasma bile acids	0.973821	positive
AKR1C1	DCA.feces	0.0161887	0.913994	liver protein	fecal bile acids	0.974479	positive
BAAT	LCA.feces	-0.0154795	0.918674	liver protein	fecal bile acids	0.975847	negative
HSD3B7	GCDCA.feces	-0.015222	0.921877	liver protein	fecal bile acids	0.976526	negative
ABCB4	GCA.feces	-0.0159919	0.923023	liver protein	fecal bile acids	0.976634	negative
AKR1C2	TDCA.feces	0.0186097	0.925116	liver protein	fecal bile acids	0.977829	positive
CYP27A1	LCA.plasma	-0.0110052	0.927953	liver protein	plasma bile acids	0.97859	negative
HSD17B10	TUDCA.feces	-0.012951	0.931148	liver protein	fecal bile acids	0.979754	negative
SLCO1B1	LCA.feces	0.012766	0.932895	liver protein	fecal bile acids	0.980912	positive
BAAT	CDCA.feces	0.011679	0.937897	liver protein	fecal bile acids	0.9837	positive
ABCB4	GDCA.feces	-0.0104299	0.946427	liver protein	fecal bile acids	0.98673	negative
AKR1C4	CA.plasma	0.00803079	0.947392	liver protein	plasma bile acids	0.986899	positive
CYP7B1	TUDCA.plasma	-0.00939208	0.947312	liver protein	plasma bile acids	0.986899	negative
CYP8B1	TCA.feces	-0.00890379	0.952635	liver protein	fecal bile acids	0.989077	negative
ABCB4	TCDCA.feces	0.00973848	0.953726	liver protein	fecal bile acids	0.989153	positive
ACOX2	CDCA.feces	-0.00832562	0.955707	liver protein	fecal bile acids	0.989776	negative
SULT2A1	LCA.plasma	0.00673607	0.955865	liver protein	plasma bile acids	0.989776	positive
ABCB4	CDCA.feces	-0.00786309	0.958165	liver protein	fecal bile acids	0.990237	negative
AKR1D1	DCA.plasma	-0.0077553	0.957822	liver protein	plasma bile acids	0.990237	negative
BAAT	TUDCA.plasma	0.0073429	0.958797	liver protein	plasma bile acids	0.990303	positive
AKR1D1	GDCA.feces	0.00747005	0.961617	liver protein	fecal bile acids	0.990905	positive
SULT2A1	TCA.feces	0.00716929	0.961854	liver protein	fecal bile acids	0.990914	positive
CYP7B1	GCDCA.feces	0.00718816	0.963064	liver protein	fecal bile acids	0.990951	positive
CYP27A1	GLCA.feces	0.00684551	0.963987	liver protein	fecal bile acids	0.991342	positive
AKR1C4	CA.feces	-0.00548874	0.971121	liver protein	fecal bile acids	0.992963	negative
AKR1C2	TCA.feces	0.00543478	0.971078	liver protein	fecal bile acids	0.992963	positive
AKR1C2	LCA.feces	0.00462535	0.975662	liver protein	fecal bile acids	0.994179	positive
AKR1C1	DCA.plasma	-0.00433685	0.976407	liver protein	plasma bile acids	0.994647	negative
CYP7B1	TDCA.feces	-0.00492611	0.980152	liver protein	fecal bile acids	0.995934	negative
SULT2A1	DCA.plasma	-0.00341845	0.981402	liver protein	plasma bile acids	0.996391	negative
HSD3B7	GDCA.feces	0.00310078	0.984062	liver protein	fecal bile acids	0.996475	positive
CYP39A1	GLCA.feces	0.00314524	0.983449	liver protein	fecal bile acids	0.996475	positive
AKR1C2	GCDCA.feces	0.00295983	0.984787	liver protein	fecal bile acids	0.99661	positive
CYP39A1	CA.plasma	-0.00159216	0.989563	liver protein	plasma bile acids	0.997131	negative
HSD17B10	GUDCA.plasma	-0.00145232	0.99048	liver protein	plasma bile acids	0.997629	negative
HSD3B7	GUDCA.plasma	0.000769904	0.994953	liver protein	plasma bile acids	0.999079	positive
CYP8B1	DCA.feces	0.000809436	0.995692	liver protein	fecal bile acids	0.999222	positive
CYP8B1	TDCA.feces	-0.00109469	0.995589	liver protein	fecal bile acids	0.999222	negative
ABCB4	LCA.feces	-0.000185014	0.999026	liver protein	fecal bile acids	0.999836	negative
AKR1C1	GLCA.feces	6.16713e-05	0.999675	liver protein	fecal bile acids	0.999837	positive

## Sheet: Suppl. Table 3
Supplementary Table 3. Correlations of Microbial gene abundances (metagenomic data) with fecal and plasma bile acid levels.
feature1	feature2	cor	p	type1	type2	p_adj	correlation
K07007	CA.feces	-0.24052	1.16884e-06	microbial gene	fecal bile acids	4.67879e-05	negative
K15873	DCA.feces	0.225478	5.70556e-06	microbial gene	fecal bile acids	0.000178375	positive
K07007	GCA.plasma	-0.222671	1.21051e-05	microbial gene	plasma bile acids	0.00033219	negative
K15873	LCA.feces	0.22116	1.28578e-05	microbial gene	fecal bile acids	0.000350509	positive
K15873	CDCA.feces	0.215229	1.59821e-05	microbial gene	fecal bile acids	0.000419029	positive
K07007	GUDCA.plasma	-0.211038	3.36664e-05	microbial gene	plasma bile acids	0.000788375	negative
K07007	TCA.plasma	-0.193003	0.00015335	microbial gene	plasma bile acids	0.00281175	negative
K15870	LCA.feces	0.191943	0.000160431	microbial gene	fecal bile acids	0.00291563	positive
K15870	CA.feces	-0.186999	0.000172119	microbial gene	fecal bile acids	0.00309164	negative
K15870	DCA.feces	0.183042	0.00024578	microbial gene	fecal bile acids	0.00419219	positive
K01442	CDCA.feces	0.181652	0.00028446	microbial gene	fecal bile acids	0.00475023	positive
K15868	CA.feces	0.185744	0.000388432	microbial gene	fecal bile acids	0.00606415	positive
K15868	DCA.feces	0.182352	0.00051624	microbial gene	fecal bile acids	0.00770222	positive
K15870	CDCA.feces	0.170447	0.000669524	microbial gene	fecal bile acids	0.00958047	positive
K01442	DCA.feces	0.161973	0.00120147	microbial gene	fecal bile acids	0.0153196	positive
K15868	TCA.plasma	0.173499	0.00129751	microbial gene	plasma bile acids	0.0162505	positive
K15873	GCA.plasma	0.149536	0.00352335	microbial gene	plasma bile acids	0.0361078	positive
K15870	TCA.feces	-0.141117	0.00474128	microbial gene	fecal bile acids	0.0455466	negative
K15868	CDCA.feces	0.148727	0.00474488	microbial gene	fecal bile acids	0.0455634	positive
K15870	GDCA.feces	-0.141724	0.00522	microbial gene	fecal bile acids	0.0488644	negative
K15868	GCA.plasma	0.143075	0.00824037	microbial gene	plasma bile acids	0.0691072	positive
K15871	LCA.feces	0.132261	0.00965578	microbial gene	fecal bile acids	0.0780361	positive
K15873	DCA.plasma	0.148258	0.0103845	microbial gene	plasma bile acids	0.0821773	positive
K15873	TCDCA.feces	-0.130398	0.0138083	microbial gene	fecal bile acids	0.100393	negative
K07007	TUDCA.feces	0.122431	0.0144009	microbial gene	fecal bile acids	0.103454	positive
K15868	GUDCA.plasma	0.132147	0.014606	microbial gene	plasma bile acids	0.104653	positive
K00076	TCA.plasma	0.124128	0.0154737	microbial gene	plasma bile acids	0.10916	positive
K15870	TCDCA.feces	-0.127014	0.0164945	microbial gene	fecal bile acids	0.114191	negative
K15871	CA.feces	-0.118658	0.0177335	microbial gene	fecal bile acids	0.120355	negative
K07007	GDCA.feces	-0.117638	0.0206251	microbial gene	fecal bile acids	0.133982	negative
K00076	GCA.plasma	0.118877	0.020621	microbial gene	plasma bile acids	0.133982	positive
K15873	GUDCA.plasma	0.117991	0.0214186	microbial gene	plasma bile acids	0.137509	positive
K00076	CDCA.feces	0.113647	0.0238927	microbial gene	fecal bile acids	0.148081	positive
K15869	TCA.plasma	0.113631	0.026763	microbial gene	plasma bile acids	0.159538	positive
K15873	CA.plasma	0.114509	0.0280624	microbial gene	plasma bile acids	0.164316	positive
K15869	DCA.feces	0.10804	0.0313821	microbial gene	fecal bile acids	0.178035	positive
K15873	TCA.feces	-0.103951	0.0379374	microbial gene	fecal bile acids	0.200896	negative
K15873	TUDCA.feces	-0.102449	0.0408171	microbial gene	fecal bile acids	0.211076	negative
K15871	GDCA.feces	-0.10366	0.0415365	microbial gene	fecal bile acids	0.213202	negative
K15869	GCA.plasma	0.102634	0.0458518	microbial gene	plasma bile acids	0.226943	positive
K15870	GCA.feces	-0.103335	0.0534244	microbial gene	fecal bile acids	0.250708	negative
K07007	CA.plasma	-0.100652	0.0537093	microbial gene	plasma bile acids	0.251519	negative
K00076	DCA.feces	0.0968663	0.0537931	microbial gene	fecal bile acids	0.251816	positive
K15869	CDCA.feces	0.0950019	0.0592396	microbial gene	fecal bile acids	0.266746	positive
K15870	DCA.plasma	0.106953	0.065208	microbial gene	plasma bile acids	0.282803	positive
K07007	TDCA.feces	-0.107644	0.0747281	microbial gene	fecal bile acids	0.307606	negative
K15871	CDCA.feces	0.0861912	0.0871231	microbial gene	fecal bile acids	0.336529	positive
K15871	DCA.plasma	0.0951747	0.101049	microbial gene	plasma bile acids	0.367757	positive
K00076	GUDCA.plasma	0.0841726	0.101353	microbial gene	plasma bile acids	0.368066	positive
K15871	GLCA.feces	-0.0804828	0.109344	microbial gene	fecal bile acids	0.381923	negative
K07007	GLCA.feces	-0.0785277	0.118257	microbial gene	fecal bile acids	0.398754	negative
K07007	TCA.feces	-0.0778817	0.120384	microbial gene	fecal bile acids	0.402804	negative
K15871	GUDCA.plasma	0.0784743	0.126746	microbial gene	plasma bile acids	0.414288	positive
K00076	CA.plasma	-0.0791602	0.129578	microbial gene	plasma bile acids	0.418648	negative
K15869	CA.plasma	-0.0791412	0.12967	microbial gene	plasma bile acids	0.418648	negative
K15868	LCA.feces	0.078942	0.142237	microbial gene	fecal bile acids	0.441947	positive
K15869	GUDCA.plasma	0.0746752	0.146246	microbial gene	plasma bile acids	0.447033	positive
K15868	TDCA.feces	0.0917471	0.146428	microbial gene	fecal bile acids	0.447198	positive
K00076	DCA.plasma	0.0823225	0.156325	microbial gene	plasma bile acids	0.461114	positive
K15871	TCA.feces	-0.0692149	0.167622	microbial gene	fecal bile acids	0.476677	negative
K15869	DCA.plasma	0.0769515	0.185247	microbial gene	plasma bile acids	0.500959	positive
K15869	TCA.feces	-0.0650363	0.194839	microbial gene	fecal bile acids	0.51426	negative
K15873	TCA.plasma	0.0654596	0.202946	microbial gene	plasma bile acids	0.524909	positive
K01442	TUDCA.feces	0.0636468	0.204569	microbial gene	fecal bile acids	0.52734	positive
K15868	TUDCA.plasma	0.0839479	0.208668	microbial gene	plasma bile acids	0.532186	positive
K01442	GLCA.feces	-0.0630525	0.209988	microbial gene	fecal bile acids	0.534119	negative
K15868	LCA.plasma	-0.0640691	0.238008	microbial gene	plasma bile acids	0.567996	negative
K15871	GCA.feces	-0.0625395	0.243225	microbial gene	fecal bile acids	0.57419	negative
K07007	DCA.feces	0.0579907	0.248999	microbial gene	fecal bile acids	0.580106	positive
K15868	TUDCA.feces	-0.0599788	0.255677	microbial gene	fecal bile acids	0.589624	negative
K01442	CA.feces	0.0553758	0.269807	microbial gene	fecal bile acids	0.604966	positive
K15873	GCDCA.feces	0.0563718	0.278159	microbial gene	fecal bile acids	0.613393	positive
K15869	GCA.feces	-0.0567847	0.289418	microbial gene	fecal bile acids	0.623086	negative
K00076	TCA.feces	-0.0524912	0.295587	microbial gene	fecal bile acids	0.628969	negative
K07007	TCDCA.feces	-0.0555781	0.295669	microbial gene	fecal bile acids	0.628977	negative
K15871	GCA.plasma	0.0525352	0.307692	microbial gene	plasma bile acids	0.640427	positive
K15871	CA.plasma	0.0528932	0.311574	microbial gene	plasma bile acids	0.643502	positive
K15868	GCA.feces	-0.0566259	0.317985	microbial gene	fecal bile acids	0.64836	negative
K15871	TDCA.feces	-0.0598702	0.322565	microbial gene	fecal bile acids	0.652315	negative
K01442	DCA.plasma	0.0555978	0.338833	microbial gene	plasma bile acids	0.666821	positive
K01442	GCDCA.feces	0.0494691	0.341352	microbial gene	fecal bile acids	0.66969	positive
K15870	CA.plasma	0.0494761	0.34391	microbial gene	plasma bile acids	0.672198	positive
K15873	LCA.plasma	0.0485197	0.345547	microbial gene	plasma bile acids	0.673904	positive
K01442	GCA.feces	-0.050384	0.347308	microbial gene	fecal bile acids	0.675453	negative
K00076	GCA.feces	-0.0498598	0.352354	microbial gene	fecal bile acids	0.680516	negative
K15871	TCDCA.feces	-0.0476807	0.369728	microbial gene	fecal bile acids	0.69716	negative
K01442	LCA.feces	0.0458393	0.371614	microbial gene	fecal bile acids	0.698522	positive
K15871	GCDCA.feces	-0.0431747	0.406364	microbial gene	fecal bile acids	0.725038	negative
K01442	LCA.plasma	0.0419208	0.415157	microbial gene	plasma bile acids	0.732083	positive
K00076	TDCA.feces	0.0492675	0.41577	microbial gene	fecal bile acids	0.732379	positive
K15870	GLCA.feces	0.040566	0.420211	microbial gene	fecal bile acids	0.73569	positive
K15871	DCA.feces	0.038991	0.438496	microbial gene	fecal bile acids	0.749634	positive
K01442	CA.plasma	-0.0403711	0.440036	microbial gene	plasma bile acids	0.750087	negative
K07007	DCA.plasma	-0.044277	0.446358	microbial gene	plasma bile acids	0.754272	negative
K15873	TDCA.feces	-0.0460137	0.447268	microbial gene	fecal bile acids	0.754505	negative
K00076	LCA.plasma	-0.0389829	0.44863	microbial gene	plasma bile acids	0.755135	negative
K15869	LCA.plasma	-0.0381818	0.458015	microbial gene	plasma bile acids	0.761908	negative
K07007	LCA.plasma	-0.0381658	0.458204	microbial gene	plasma bile acids	0.761967	negative
K07007	TUDCA.plasma	0.0460933	0.464552	microbial gene	plasma bile acids	0.766331	positive
K15869	TDCA.feces	0.042877	0.47887	microbial gene	fecal bile acids	0.776228	positive
K07007	GCA.feces	-0.0361199	0.500601	microbial gene	fecal bile acids	0.790051	negative
K15870	TDCA.feces	-0.0405303	0.503284	microbial gene	fecal bile acids	0.791082	negative
K15871	TCA.plasma	0.0339284	0.50964	microbial gene	plasma bile acids	0.796148	positive
K15868	GDCA.feces	0.0350921	0.513483	microbial gene	fecal bile acids	0.798896	positive
K15870	TUDCA.feces	0.032535	0.516972	microbial gene	fecal bile acids	0.80054	positive
K15873	TUDCA.plasma	-0.0408588	0.516829	microbial gene	plasma bile acids	0.80054	negative
K01442	TCA.feces	-0.0321772	0.521595	microbial gene	fecal bile acids	0.804091	negative
K15869	TCDCA.feces	-0.0321237	0.545755	microbial gene	fecal bile acids	0.817697	negative
K15873	GLCA.feces	0.02981	0.553705	microbial gene	fecal bile acids	0.821626	positive
K01442	TDCA.feces	0.0356816	0.555724	microbial gene	fecal bile acids	0.82281	positive
K15868	TCA.feces	-0.0302725	0.566432	microbial gene	fecal bile acids	0.829536	negative
K15873	GCA.feces	-0.0299389	0.576689	microbial gene	fecal bile acids	0.835223	negative
K00076	TCDCA.feces	-0.0281435	0.596634	microbial gene	fecal bile acids	0.845336	negative
K07007	GCDCA.feces	-0.027232	0.600583	microbial gene	fecal bile acids	0.847659	negative
K07007	LCA.feces	0.0261797	0.609989	microbial gene	fecal bile acids	0.85359	positive
K01442	TCDCA.feces	-0.0268796	0.613228	microbial gene	fecal bile acids	0.854912	negative
K15868	DCA.plasma	0.030667	0.617871	microbial gene	plasma bile acids	0.857158	positive
K15873	GDCA.feces	-0.0238608	0.639824	microbial gene	fecal bile acids	0.867928	negative
K00076	GLCA.feces	-0.023516	0.6404	microbial gene	fecal bile acids	0.868328	negative
K15871	LCA.plasma	-0.0231879	0.652287	microbial gene	plasma bile acids	0.87432	negative
K15868	GCDCA.feces	-0.0238461	0.662225	microbial gene	fecal bile acids	0.878829	negative
K01442	TCA.plasma	0.0221615	0.666733	microbial gene	plasma bile acids	0.880393	positive
K15870	GCA.plasma	0.0221493	0.66732	microbial gene	plasma bile acids	0.880484	positive
K15870	LCA.plasma	0.0219758	0.66936	microbial gene	plasma bile acids	0.881181	positive
K15869	TUDCA.feces	0.0205067	0.682996	microbial gene	fecal bile acids	0.887933	positive
K00076	TUDCA.feces	0.0203805	0.684842	microbial gene	fecal bile acids	0.888504	positive
K07007	CDCA.feces	0.0199942	0.691989	microbial gene	fecal bile acids	0.890741	positive
K01442	GDCA.feces	0.0201964	0.692057	microbial gene	fecal bile acids	0.890741	positive
K15870	TCA.plasma	-0.0185266	0.718854	microbial gene	plasma bile acids	0.903006	negative
K15868	CA.plasma	0.0197107	0.721288	microbial gene	plasma bile acids	0.904145	positive
K15873	CA.feces	-0.0172946	0.730545	microbial gene	fecal bile acids	0.9071	negative
K15870	GUDCA.plasma	-0.0165241	0.748154	microbial gene	plasma bile acids	0.915607	negative
K15869	TUDCA.plasma	0.0193963	0.758363	microbial gene	plasma bile acids	0.919808	positive
K01442	GCA.plasma	-0.0158242	0.758793	microbial gene	plasma bile acids	0.919969	negative
K00076	TUDCA.plasma	0.0150956	0.810787	microbial gene	plasma bile acids	0.93972	positive
K15869	GLCA.feces	-0.0117169	0.815972	microbial gene	fecal bile acids	0.940878	negative
K15869	CA.feces	-0.0111939	0.82361	microbial gene	fecal bile acids	0.943986	negative
K15870	TUDCA.plasma	-0.0134457	0.831138	microbial gene	plasma bile acids	0.947275	negative
K15869	GCDCA.feces	0.0108194	0.835243	microbial gene	fecal bile acids	0.94853	positive
K15870	GCDCA.feces	0.00859163	0.868822	microbial gene	fecal bile acids	0.959373	positive
K15871	TUDCA.plasma	-0.00824309	0.895991	microbial gene	plasma bile acids	0.968751	negative
K15871	TUDCA.feces	0.00655061	0.896219	microbial gene	fecal bile acids	0.968955	positive
K01442	GUDCA.plasma	-0.00455342	0.929503	microbial gene	plasma bile acids	0.979179	negative
K00076	GDCA.feces	0.00276376	0.956781	microbial gene	fecal bile acids	0.989922	positive
K15868	GLCA.feces	-0.00238532	0.964077	microbial gene	fecal bile acids	0.991342	negative
K01442	TUDCA.plasma	0.00239131	0.969749	microbial gene	plasma bile acids	0.992728	positive
K15868	TCDCA.feces	0.00102528	0.985401	microbial gene	fecal bile acids	0.996848	positive
K00076	LCA.feces	0.000886611	0.98622	microbial gene	fecal bile acids	0.996902	positive
K15869	LCA.feces	0.000874771	0.986404	microbial gene	fecal bile acids	0.996902	positive
K00076	GCDCA.feces	-0.000187185	0.997129	microbial gene	fecal bile acids	0.999562	negative
K00076	CA.feces	4.62841e-05	0.999265	microbial gene	fecal bile acids	0.999837	positive
K15869	GDCA.feces	4.76189e-06	0.999925	microbial gene	fecal bile acids	0.999956	positive

## Sheet: Suppl. Table 4
Supplementary Table 4. Correlations of Microbial gene expression (metatranscriptomic data) with fecal and plasma bile acid levels.
feature1	feature2	cor	p	type1	type2	p_adj	correlation
K15873	CA.feces	0.217838	1.31772e-05	microbial gene	fecal bile acids	0.000630718	positive
K15870	CA.feces	0.172337	0.000672917	microbial gene	fecal bile acids	0.0137694	positive
K15871	CA.feces	0.164065	0.00108147	microbial gene	fecal bile acids	0.0198651	positive
K00076	CA.feces	0.155961	0.00192894	microbial gene	fecal bile acids	0.0305882	positive
K15869	CA.feces	0.152471	0.00243965	microbial gene	fecal bile acids	0.0361509	positive
K15873	DCA.plasma	0.176976	0.00253262	microbial gene	plasma bile acids	0.0371221	positive
K15871	DCA.plasma	0.165367	0.00475181	microbial gene	plasma bile acids	0.0595169	positive
K15873	GDCA.feces	0.142139	0.00538386	microbial gene	fecal bile acids	0.0644549	positive
K15871	GDCA.feces	0.128487	0.011844	microbial gene	fecal bile acids	0.111437	positive
K15870	CDCA.feces	0.124564	0.0145857	microbial gene	fecal bile acids	0.128244	positive
K15870	DCA.feces	0.123099	0.0156613	microbial gene	fecal bile acids	0.1341	positive
K15870	DCA.plasma	0.135502	0.0221346	microbial gene	plasma bile acids	0.168261	positive
K15869	DCA.plasma	0.13114	0.0255325	microbial gene	plasma bile acids	0.184171	positive
K00076	DCA.plasma	0.130887	0.0258205	microbial gene	plasma bile acids	0.185602	positive
K07007	GLCA.feces	-0.11091	0.0277143	microbial gene	fecal bile acids	0.193246	negative
K15868	CA.feces	0.209652	0.0318339	microbial gene	fecal bile acids	0.2109	positive
K00076	CA.plasma	0.111441	0.0330603	microbial gene	plasma bile acids	0.21617	positive
K15869	CA.plasma	0.107484	0.0398582	microbial gene	plasma bile acids	0.24228	positive
K15868	TDCA.feces	0.229747	0.0458809	microbial gene	fecal bile acids	0.262912	positive
K15873	CA.plasma	0.102884	0.04921	microbial gene	plasma bile acids	0.273794	positive
K15873	CDCA.feces	0.0992912	0.0497718	microbial gene	fecal bile acids	0.275743	positive
K01442	GLCA.feces	-0.0982766	0.0512645	microbial gene	fecal bile acids	0.281004	negative
K00076	GDCA.feces	0.0982448	0.055044	microbial gene	fecal bile acids	0.292551	positive
K15869	GDCA.feces	0.0975437	0.0568099	microbial gene	fecal bile acids	0.297503	positive
K00076	LCA.plasma	-0.0932283	0.0705918	microbial gene	plasma bile acids	0.335868	negative
K15873	TDCA.feces	0.108968	0.0717244	microbial gene	fecal bile acids	0.338691	positive
K00076	GCA.plasma	0.0926449	0.0723783	microbial gene	plasma bile acids	0.340236	positive
K15873	GCDCA.feces	0.0936413	0.0764017	microbial gene	fecal bile acids	0.351357	positive
K15869	GCA.plasma	0.0901112	0.0805699	microbial gene	plasma bile acids	0.362181	positive
K15870	GDCA.feces	0.0902722	0.0808383	microbial gene	fecal bile acids	0.362415	positive
K15869	LCA.plasma	-0.0897284	0.0818702	microbial gene	plasma bile acids	0.365053	negative
K15868	TCDCA.feces	0.177849	0.086356	microbial gene	fecal bile acids	0.375173	positive
K15873	DCA.feces	0.0866396	0.0866904	microbial gene	fecal bile acids	0.376288	positive
K15871	TDCA.feces	0.102394	0.0895373	microbial gene	fecal bile acids	0.383515	positive
K15871	GCDCA.feces	0.0894274	0.0902158	microbial gene	fecal bile acids	0.383669	positive
K15871	CA.plasma	0.0885198	0.0903916	microbial gene	plasma bile acids	0.384051	positive
K07007	LCA.plasma	-0.0863476	0.0932316	microbial gene	plasma bile acids	0.390873	negative
K15868	CA.plasma	0.170185	0.0938608	microbial gene	plasma bile acids	0.392175	positive
K15868	TCA.plasma	0.166886	0.0953104	microbial gene	plasma bile acids	0.395892	positive
K07007	TCDCA.feces	0.0881273	0.0978304	microbial gene	fecal bile acids	0.402295	positive
K15868	GLCA.feces	0.161912	0.100573	microbial gene	fecal bile acids	0.408009	positive
K15870	GCDCA.feces	0.086604	0.103302	microbial gene	fecal bile acids	0.412954	positive
K07007	GUDCA.plasma	-0.0827032	0.107946	microbial gene	plasma bile acids	0.419852	negative
K00076	GUDCA.plasma	0.0823236	0.110525	microbial gene	plasma bile acids	0.424416	positive
K15869	TDCA.feces	0.0936993	0.121787	microbial gene	fecal bile acids	0.44588	positive
K15869	GUDCA.plasma	0.0791553	0.124975	microbial gene	plasma bile acids	0.450669	positive
K15868	GUDCA.plasma	0.150371	0.133368	microbial gene	plasma bile acids	0.465579	positive
K00076	TDCA.feces	0.0907446	0.134051	microbial gene	fecal bile acids	0.466967	positive
K00076	TCA.plasma	0.077134	0.134934	microbial gene	plasma bile acids	0.468852	positive
K15868	CDCA.feces	-0.14209	0.148203	microbial gene	fecal bile acids	0.490357	negative
K15869	TCA.plasma	0.074518	0.148716	microbial gene	plasma bile acids	0.490605	positive
K00076	GLCA.feces	-0.0729283	0.149524	microbial gene	fecal bile acids	0.491344	negative
K15870	TDCA.feces	0.0867418	0.154436	microbial gene	fecal bile acids	0.498189	positive
K15868	TUDCA.plasma	-0.173209	0.157793	microbial gene	plasma bile acids	0.503107	negative
K15869	GLCA.feces	-0.0712879	0.15892	microbial gene	fecal bile acids	0.505232	negative
K07007	DCA.plasma	0.081719	0.164423	microbial gene	plasma bile acids	0.513175	positive
K07007	GCA.plasma	-0.0715345	0.164587	microbial gene	plasma bile acids	0.513513	negative
K15868	LCA.feces	-0.136742	0.174906	microbial gene	fecal bile acids	0.525399	negative
K15869	GCDCA.feces	0.0701937	0.184515	microbial gene	fecal bile acids	0.538672	positive
K00076	GCDCA.feces	0.0688108	0.193336	microbial gene	fecal bile acids	0.550942	positive
K00076	TUDCA.feces	-0.0651383	0.196974	microbial gene	fecal bile acids	0.555987	negative
K15871	CDCA.feces	0.0647423	0.200869	microbial gene	fecal bile acids	0.560466	positive
K15871	TCDCA.feces	0.0642274	0.228048	microbial gene	fecal bile acids	0.594252	positive
K15870	GUDCA.plasma	0.0626303	0.229433	microbial gene	plasma bile acids	0.596163	positive
K15873	LCA.plasma	-0.0615793	0.232942	microbial gene	plasma bile acids	0.600653	negative
K15869	TUDCA.feces	-0.0591247	0.241644	microbial gene	fecal bile acids	0.610176	negative
K15871	GCA.feces	0.0625991	0.243454	microbial gene	fecal bile acids	0.611791	positive
K15873	GCA.feces	0.0623058	0.246357	microbial gene	fecal bile acids	0.615033	positive
K15873	GUDCA.plasma	0.059624	0.248143	microbial gene	plasma bile acids	0.616021	positive
K15871	GLCA.feces	-0.0575265	0.255234	microbial gene	fecal bile acids	0.625684	negative
K07007	TUDCA.plasma	0.0699054	0.260457	microbial gene	plasma bile acids	0.631397	positive
K15870	LCA.plasma	-0.0583239	0.263123	microbial gene	plasma bile acids	0.635088	negative
K15868	GCA.plasma	0.1105	0.271303	microbial gene	plasma bile acids	0.643065	positive
K15871	GUDCA.plasma	0.0547043	0.28876	microbial gene	plasma bile acids	0.658401	positive
K07007	TUDCA.feces	0.0518824	0.303068	microbial gene	fecal bile acids	0.670581	positive
K01442	CA.feces	0.0514996	0.30727	microbial gene	fecal bile acids	0.674693	positive
K15868	GDCA.feces	0.102446	0.307994	microbial gene	fecal bile acids	0.674977	positive
K15870	CA.plasma	0.0538586	0.308842	microbial gene	plasma bile acids	0.675936	positive
K15873	GCA.plasma	0.0517617	0.316167	microbial gene	plasma bile acids	0.68026	positive
K07007	GCDCA.feces	0.052743	0.317631	microbial gene	fecal bile acids	0.68139	positive
K07007	GDCA.feces	0.0504739	0.323895	microbial gene	fecal bile acids	0.68648	positive
K01442	GCA.plasma	0.0499492	0.332146	microbial gene	plasma bile acids	0.693787	positive
K15871	LCA.plasma	-0.0498137	0.334104	microbial gene	plasma bile acids	0.69529	negative
K15868	DCA.feces	-0.0944308	0.340335	microbial gene	fecal bile acids	0.700876	negative
K15869	TCA.feces	-0.0468234	0.35394	microbial gene	fecal bile acids	0.71396	negative
K15873	TCDCA.feces	0.0493907	0.354841	microbial gene	fecal bile acids	0.714867	positive
K07007	LCA.feces	-0.0472701	0.35749	microbial gene	fecal bile acids	0.716546	negative
K15871	DCA.feces	0.0462495	0.360491	microbial gene	fecal bile acids	0.719852	positive
K15870	TCA.plasma	0.0469468	0.367864	microbial gene	plasma bile acids	0.725854	positive
K00076	TCA.feces	-0.0453358	0.369456	microbial gene	fecal bile acids	0.727425	negative
K00076	LCA.feces	0.0440104	0.392897	microbial gene	fecal bile acids	0.743755	positive
K15873	TCA.plasma	0.0440944	0.393254	microbial gene	plasma bile acids	0.743974	positive
K15870	LCA.feces	0.0440828	0.394011	microbial gene	fecal bile acids	0.744209	positive
K15870	GCA.plasma	0.0434029	0.405161	microbial gene	plasma bile acids	0.753352	positive
K15871	LCA.feces	0.0421663	0.412428	microbial gene	fecal bile acids	0.758518	positive
K01442	TCDCA.feces	0.0434091	0.415512	microbial gene	fecal bile acids	0.761	positive
K07007	TDCA.feces	0.0490438	0.41704	microbial gene	fecal bile acids	0.7619	positive
K15869	LCA.feces	0.0416745	0.418522	microbial gene	fecal bile acids	0.762984	positive
K07007	CA.plasma	0.0420006	0.421787	microbial gene	plasma bile acids	0.765078	positive
K15868	GCA.feces	-0.0841361	0.425227	microbial gene	fecal bile acids	0.767965	negative
K07007	TCA.plasma	-0.0409764	0.426366	microbial gene	plasma bile acids	0.769005	negative
K01442	TCA.plasma	0.0406652	0.429891	microbial gene	plasma bile acids	0.771001	positive
K01442	TDCA.feces	0.0470815	0.435945	microbial gene	fecal bile acids	0.774285	positive
K15871	GCA.plasma	0.0374609	0.467737	microbial gene	plasma bile acids	0.7938	positive
K01442	TUDCA.plasma	-0.0399437	0.520568	microbial gene	plasma bile acids	0.82671	negative
K15871	TCA.plasma	0.0329574	0.522942	microbial gene	plasma bile acids	0.828127	positive
K01442	TUDCA.feces	0.0314721	0.532324	microbial gene	fecal bile acids	0.832115	positive
K00076	CDCA.feces	0.0312679	0.537595	microbial gene	fecal bile acids	0.834586	positive
K15873	LCA.feces	0.0309241	0.548385	microbial gene	fecal bile acids	0.840616	positive
K15868	LCA.plasma	0.0593833	0.555266	microbial gene	plasma bile acids	0.843054	positive
K15868	TUDCA.feces	-0.0572362	0.561948	microbial gene	fecal bile acids	0.846302	negative
K15873	GLCA.feces	-0.0287538	0.57031	microbial gene	fecal bile acids	0.85006	negative
K15870	TCA.feces	-0.0284976	0.57622	microbial gene	fecal bile acids	0.853616	negative
K15869	TCDCA.feces	0.0287302	0.590586	microbial gene	fecal bile acids	0.860728	positive
K15869	CDCA.feces	0.0270877	0.593336	microbial gene	fecal bile acids	0.861508	positive
K07007	CA.feces	0.0267454	0.596136	microbial gene	fecal bile acids	0.862882	positive
K00076	TCDCA.feces	0.0268464	0.615175	microbial gene	fecal bile acids	0.872257	positive
K01442	LCA.feces	0.0251151	0.625059	microbial gene	fecal bile acids	0.876259	positive
K15871	TUDCA.feces	-0.0225934	0.654392	microbial gene	fecal bile acids	0.88893	negative
K00076	DCA.feces	0.0212431	0.675	microbial gene	fecal bile acids	0.896491	positive
K01442	GUDCA.plasma	0.0202731	0.694015	microbial gene	plasma bile acids	0.904249	positive
K15869	DCA.feces	0.0193145	0.703039	microbial gene	fecal bile acids	0.907666	positive
K15868	TCA.feces	0.0336616	0.733181	microbial gene	fecal bile acids	0.919885	positive
K15873	TCA.feces	0.0169705	0.737016	microbial gene	fecal bile acids	0.921542	positive
K15873	TUDCA.plasma	-0.0205982	0.740484	microbial gene	plasma bile acids	0.923072	negative
K15871	TCA.feces	0.016097	0.74978	microbial gene	fecal bile acids	0.926268	positive
K01442	DCA.plasma	0.0179699	0.760176	microbial gene	plasma bile acids	0.93018	positive
K01442	LCA.plasma	-0.0154806	0.763874	microbial gene	plasma bile acids	0.931513	negative
K07007	DCA.feces	-0.0150893	0.765261	microbial gene	fecal bile acids	0.931864	negative
K15871	TUDCA.plasma	-0.0172761	0.781177	microbial gene	plasma bile acids	0.936965	negative
K07007	CDCA.feces	-0.0132176	0.793934	microbial gene	fecal bile acids	0.941714	negative
K15870	TCDCA.feces	-0.0138968	0.796447	microbial gene	fecal bile acids	0.941754	negative
K01442	GCA.feces	0.0137213	0.798109	microbial gene	fecal bile acids	0.942216	positive
K01442	CDCA.feces	-0.0118559	0.814758	microbial gene	fecal bile acids	0.947794	negative
K15873	TUDCA.feces	0.0103007	0.838495	microbial gene	fecal bile acids	0.955596	positive
K15870	TUDCA.feces	-0.0102314	0.840988	microbial gene	fecal bile acids	0.956473	negative
K15870	TUDCA.plasma	0.0125188	0.842314	microbial gene	plasma bile acids	0.956657	positive
K01442	TCA.feces	0.00997663	0.843116	microbial gene	fecal bile acids	0.957066	positive
K01442	CA.plasma	0.0103468	0.843189	microbial gene	plasma bile acids	0.957068	positive
K07007	TCA.feces	-0.00929932	0.853642	microbial gene	fecal bile acids	0.959154	negative
K15868	DCA.plasma	-0.0212025	0.852861	microbial gene	plasma bile acids	0.959154	negative
K01442	GDCA.feces	-0.0087817	0.863809	microbial gene	fecal bile acids	0.961431	negative
K01442	DCA.feces	0.00831714	0.869283	microbial gene	fecal bile acids	0.963835	positive
K15870	GCA.feces	-0.00804768	0.882118	microbial gene	fecal bile acids	0.967431	negative
K00076	GCA.feces	0.00698522	0.896693	microbial gene	fecal bile acids	0.972397	positive
K15869	GCA.feces	0.00620105	0.908236	microbial gene	fecal bile acids	0.976593	positive
K15868	GCDCA.feces	0.0105935	0.919724	microbial gene	fecal bile acids	0.978914	positive
K15870	GLCA.feces	0.004025	0.937174	microbial gene	fecal bile acids	0.98513	positive
K15869	TUDCA.plasma	0.00380843	0.951269	microbial gene	plasma bile acids	0.989695	positive
K01442	GCDCA.feces	-0.00318611	0.951896	microbial gene	fecal bile acids	0.9901	negative
K07007	GCA.feces	-0.00252135	0.962512	microbial gene	fecal bile acids	0.991818	negative
K00076	TUDCA.plasma	0.00221487	0.971648	microbial gene	plasma bile acids	0.993564	positive

## Sheet: Suppl. Table 5
Supplementary Table 5. Correlations of microbial abundance (metagenomic data) with fecal and plasma bile acid levels.
feature1	feature2	cor	p	type1	type2	p_adj	correlation
UBA11774 sp003507655	CA.feces	-0.360978	8.88178e-16	microbe	fecal bile acids	9.53749e-13	negative
Erysipelatoclostridium ramosum	GUDCA.plasma	0.364121	1.55431e-15	microbe	plasma bile acids	1.42179e-12	positive
Faecousia sp003525905	CA.feces	-0.348145	9.32587e-15	microbe	fecal bile acids	6.5504e-12	negative
CAG-170 sp000432135	TCA.plasma	-0.354273	1.02141e-14	microbe	plasma bile acids	6.81802e-12	negative
Erysipelatoclostridium ramosum	GCA.plasma	0.34676	4.19664e-14	microbe	plasma bile acids	2.46783e-11	positive
Erysipelatoclostridium ramosum	TCA.plasma	0.34626	4.30767e-14	microbe	plasma bile acids	2.4742e-11	positive
Flemingibacterium sp900546315	TCA.plasma	-0.345132	5.26246e-14	microbe	plasma bile acids	2.88509e-11	negative
Enterocloster bolteae	TCA.plasma	0.342556	8.30447e-14	microbe	plasma bile acids	4.23056e-11	positive
Enterocloster clostridioformis	TCA.plasma	0.342556	8.30447e-14	microbe	plasma bile acids	4.23056e-11	positive
Ruminococcus_B gnavus	GUDCA.plasma	0.340409	1.21014e-13	microbe	plasma bile acids	5.70342e-11	positive
Ruminococcus_B gnavus	GCA.plasma	0.339755	1.44329e-13	microbe	plasma bile acids	6.33503e-11	positive
CAG-170 sp002404795	CA.feces	-0.332581	1.59428e-13	microbe	fecal bile acids	6.67382e-11	negative
CAG-83 sp000435555	CA.feces	-0.331842	1.81632e-13	microbe	fecal bile acids	7.23542e-11	negative
Erysipelatoclostridium ramosum	CA.feces	0.331912	1.79412e-13	microbe	fecal bile acids	7.23542e-11	positive
Ruminococcus_B gnavus	CA.feces	0.328065	3.52163e-13	microbe	fecal bile acids	1.33811e-10	positive
Flemingibacterium sp900546315	GUDCA.plasma	-0.333821	3.7792e-13	microbe	plasma bile acids	1.37101e-10	negative
ER4 sp900317525	CA.feces	-0.320454	1.29852e-12	microbe	fecal bile acids	3.92738e-10	negative
Enterocloster sp001517625	CA.feces	0.320358	1.31983e-12	microbe	fecal bile acids	3.92738e-10	positive
Clostridium_AQ innocuum	GUDCA.plasma	0.32528	1.58984e-12	microbe	plasma bile acids	4.61951e-10	positive
Dysosmobacter sp001916835	GCA.plasma	-0.324854	1.80567e-12	microbe	plasma bile acids	5.12602e-10	negative
Enterocloster bolteae	GCA.plasma	0.323794	2.14984e-12	microbe	plasma bile acids	5.96592e-10	positive
Enterocloster clostridioformis	GCA.plasma	0.323794	2.14984e-12	microbe	plasma bile acids	5.96592e-10	positive
Clostridium_AQ innocuum	GCA.plasma	0.322901	2.4889e-12	microbe	plasma bile acids	6.68161e-10	positive
Dysosmobacter sp001916835	TCA.plasma	-0.321671	2.87814e-12	microbe	plasma bile acids	7.48256e-10	negative
Lachnospira eligens_A	GCA.plasma	-0.321524	3.11706e-12	microbe	plasma bile acids	7.77628e-10	negative
CAG-238 sp900542245	TCA.plasma	-0.320145	3.69038e-12	microbe	plasma bile acids	9.02426e-10	negative
Flemingibacterium sp900546315	GCA.plasma	-0.318491	5.09481e-12	microbe	plasma bile acids	1.20992e-09	negative
Ruminococcus_B gnavus	TCA.plasma	0.317328	5.81801e-12	microbe	plasma bile acids	1.3556e-09	positive
Roseburia hominis	CA.feces	-0.310861	6.38822e-12	microbe	fecal bile acids	1.47455e-09	negative
Enterocloster bolteae	GUDCA.plasma	0.314838	8.66507e-12	microbe	plasma bile acids	1.94554e-09	positive
Enterocloster clostridioformis	GUDCA.plasma	0.314838	8.66507e-12	microbe	plasma bile acids	1.94554e-09	positive
Lachnospira eligens_A	GUDCA.plasma	-0.309412	2.03837e-11	microbe	plasma bile acids	4.02749e-09	negative
Lachnospira sp003451515	GUDCA.plasma	-0.30854	2.33529e-11	microbe	plasma bile acids	4.57753e-09	negative
Limiplasma sp900548145	TCA.plasma	-0.306651	3.12914e-11	microbe	plasma bile acids	6.03778e-09	negative
Dysosmobacter sp900544615	TCA.plasma	-0.30593	3.49711e-11	microbe	plasma bile acids	6.69548e-09	negative
CAG-170 sp900553545	CA.feces	-0.298883	4.31282e-11	microbe	fecal bile acids	7.9491e-09	negative
Lachnospira sp003451515	GCA.plasma	-0.303155	5.62066e-11	microbe	plasma bile acids	1.00594e-08	negative
Limiplasma merdipullorum	CA.feces	-0.29557	7.20366e-11	microbe	fecal bile acids	1.25293e-08	negative
Acetatifactor intestinalis	CA.feces	-0.294518	8.46589e-11	microbe	fecal bile acids	1.44657e-08	negative
Eubacterium_F sp000433735	GUDCA.plasma	-0.299964	8.67502e-11	microbe	plasma bile acids	1.4675e-08	negative
Clostridium_AQ innocuum	TCA.plasma	0.299665	9.07381e-11	microbe	plasma bile acids	1.52452e-08	positive
Faecalibacterium prausnitzii_I	GUDCA.plasma	-0.294275	2.02344e-10	microbe	plasma bile acids	3.20352e-08	negative
CAG-170 sp900553545	TCA.plasma	-0.293789	2.17333e-10	microbe	plasma bile acids	3.4189e-08	negative
ER4 sp000765235	CA.feces	-0.287686	2.37811e-10	microbe	fecal bile acids	3.69399e-08	negative
ER4 sp900317525	TCA.plasma	-0.292787	2.51772e-10	microbe	plasma bile acids	3.88641e-08	negative
Lachnoclostridium_B sp900066555	CDCA.feces	0.287891	2.63412e-10	microbe	fecal bile acids	4.01589e-08	positive
Blautia_A caecimuris	CA.feces	0.28664	2.77867e-10	microbe	fecal bile acids	4.13419e-08	positive
Bifidobacterium dentium	GCA.plasma	0.292007	2.95358e-10	microbe	plasma bile acids	4.34212e-08	positive
Flavonifractor plautii	CA.feces	0.286133	2.99617e-10	microbe	fecal bile acids	4.37866e-08	positive
ER4 sp000765235	TCA.plasma	-0.290314	3.60988e-10	microbe	plasma bile acids	5.15358e-08	negative
Merdisoma sp900066385	CA.feces	-0.284603	3.75623e-10	microbe	fecal bile acids	5.33168e-08	negative
Lactobacillus paragasseri	GUDCA.plasma	0.289544	4.03523e-10	microbe	plasma bile acids	5.62592e-08	positive
Lactobacillus gasseri	GUDCA.plasma	0.289544	4.03523e-10	microbe	plasma bile acids	5.62592e-08	positive
PeH17 sp000435055	CA.feces	-0.284006	4.10138e-10	microbe	fecal bile acids	5.65899e-08	negative
UBA738 sp003522945	CA.feces	-0.282732	4.94345e-10	microbe	fecal bile acids	6.74549e-08	negative
CAG-170 sp900553545	GCA.plasma	-0.288114	5.18451e-10	microbe	plasma bile acids	7.03555e-08	negative
Pullichristensenella excrementipullorum	CA.feces	-0.28231	5.25794e-10	microbe	fecal bile acids	7.0962e-08	negative
Flavonifractor plautii	TCA.plasma	0.28753	5.39265e-10	microbe	plasma bile acids	7.23846e-08	positive
Dysosmobacter welbionis	CDCA.feces	0.282459	5.84647e-10	microbe	fecal bile acids	7.76323e-08	positive
CAG-170 sp002404795	TCA.plasma	-0.286044	6.66986e-10	microbe	plasma bile acids	8.76235e-08	negative
CAG-238 sp900551415	TCA.plasma	-0.285482	7.22529e-10	microbe	plasma bile acids	9.44181e-08	negative
UBA11524 sp000437595	TCA.plasma	-0.28434	8.49661e-10	microbe	plasma bile acids	1.09869e-07	negative
Faecousia sp000434635	CA.feces	-0.278259	9.45421e-10	microbe	fecal bile acids	1.20985e-07	negative
Flemingibacterium sp900546315	CA.feces	-0.277873	9.99253e-10	microbe	fecal bile acids	1.26562e-07	negative
Eubacterium_F sp003491505	GCA.plasma	-0.28335	1.02022e-09	microbe	plasma bile acids	1.27905e-07	negative
CAG-170 sp900545925	CA.feces	-0.277095	1.11704e-09	microbe	fecal bile acids	1.38636e-07	negative
Egerieenecus merdigallinarum	CA.feces	-0.276689	1.18386e-09	microbe	fecal bile acids	1.44859e-07	negative
CAG-103 sp000432375	GCA.plasma	-0.282212	1.19699e-09	microbe	plasma bile acids	1.45632e-07	negative
CAG-170 sp000432135	GCA.plasma	-0.282156	1.20644e-09	microbe	plasma bile acids	1.46063e-07	negative
Choladousia sp902363135	CA.feces	-0.275983	1.30921e-09	microbe	fecal bile acids	1.53976e-07	negative
Ventricola sp900542445	CA.feces	-0.275137	1.47635e-09	microbe	fecal bile acids	1.71995e-07	negative
Copromorpha sp900549125	CA.feces	-0.274442	1.62926e-09	microbe	fecal bile acids	1.8716e-07	negative
Enterocloster bolteae	CA.feces	0.272863	2.03554e-09	microbe	fecal bile acids	2.26459e-07	positive
Enterocloster clostridioformis	CA.feces	0.272863	2.03554e-09	microbe	fecal bile acids	2.26459e-07	positive
Faecousia sp000434635	TCA.plasma	-0.278153	2.01902e-09	microbe	plasma bile acids	2.26459e-07	negative
Faecalibacterium sp900539885	GCA.plasma	-0.278251	2.07612e-09	microbe	plasma bile acids	2.28911e-07	negative
Butyribacter sp003529475	GCA.plasma	-0.277627	2.26254e-09	microbe	plasma bile acids	2.47257e-07	negative
UBA11774 sp003507655	GUDCA.plasma	-0.277038	2.35453e-09	microbe	plasma bile acids	2.56177e-07	negative
CAG-170 sp003516765	TCA.plasma	-0.276608	2.498e-09	microbe	plasma bile acids	2.70595e-07	negative
Faecalibacterium sp900539885	TCA.plasma	-0.276481	2.54176e-09	microbe	plasma bile acids	2.72941e-07	negative
Enterocloster citroniae	TCA.plasma	0.276482	2.54161e-09	microbe	plasma bile acids	2.72941e-07	positive
SFEL01 sp004557245	CA.feces	-0.271216	2.56369e-09	microbe	fecal bile acids	2.74103e-07	negative
Ventricola sp900542395	TCA.plasma	-0.276221	2.63401e-09	microbe	plasma bile acids	2.80409e-07	negative
Eubacterium_F sp003491505	GUDCA.plasma	-0.275995	2.71711e-09	microbe	plasma bile acids	2.88013e-07	negative
CAG-83 sp000435555	TCA.plasma	-0.275697	2.83012e-09	microbe	plasma bile acids	2.96179e-07	negative
Dysosmobacter sp001916835	CA.feces	-0.27009	2.99911e-09	microbe	fecal bile acids	3.11226e-07	negative
Clostridium_AQ innocuum	CA.feces	0.269997	3.03814e-09	microbe	fecal bile acids	3.13958e-07	positive
CAG-170 sp000432135	GUDCA.plasma	-0.274991	3.11676e-09	microbe	plasma bile acids	3.2074e-07	negative
Eggerthella lenta	TCA.plasma	0.273859	3.63577e-09	microbe	plasma bile acids	3.65025e-07	positive
Methanobrevibacter_A smithii	CA.feces	-0.268418	3.78062e-09	microbe	fecal bile acids	3.78032e-07	negative
CAG-95 sp900066375	CA.feces	-0.268321	3.8315e-09	microbe	fecal bile acids	3.81574e-07	negative
Onthomonas sp900545815	CA.feces	-0.267389	4.35636e-09	microbe	fecal bile acids	4.21935e-07	negative
CAG-170 sp000436735	TCA.plasma	-0.272566	4.33188e-09	microbe	plasma bile acids	4.21935e-07	negative
Angelakisella sp900547385	TCA.plasma	-0.272533	4.35151e-09	microbe	plasma bile acids	4.21935e-07	negative
Dysosmobacter sp001916835	GUDCA.plasma	-0.27213	4.59428e-09	microbe	plasma bile acids	4.41516e-07	negative
UBA11524 sp000437595	GCA.plasma	-0.271892	4.93487e-09	microbe	plasma bile acids	4.70585e-07	negative
Choladousia sp902363665	GCA.plasma	-0.271464	5.22699e-09	microbe	plasma bile acids	4.92733e-07	negative
CAG-170 sp003516765	GCA.plasma	-0.270892	5.6438e-09	microbe	plasma bile acids	5.30002e-07	negative
Veillonella parvula_A	CDCA.feces	-0.266191	5.7502e-09	microbe	fecal bile acids	5.37949e-07	negative
Eubacterium_F sp900539115	TCA.plasma	-0.270203	5.95182e-09	microbe	plasma bile acids	5.54709e-07	negative
ER4 sp900317525	GUDCA.plasma	-0.269874	6.21918e-09	microbe	plasma bile acids	5.77448e-07	negative
Limosilactobacillus fermentum	GCA.plasma	0.268584	7.67557e-09	microbe	plasma bile acids	6.96953e-07	positive
CAG-95 sp000438155	CA.feces	-0.263088	7.82721e-09	microbe	fecal bile acids	7.08119e-07	negative
CAG-103 sp000432375	TCA.plasma	-0.26716	8.91952e-09	microbe	plasma bile acids	7.98167e-07	negative
Bifidobacterium scardovii	GUDCA.plasma	0.267079	9.01563e-09	microbe	plasma bile acids	8.03856e-07	positive
Ventrimonas sp003478505	GCA.plasma	-0.267188	9.23167e-09	microbe	plasma bile acids	8.12528e-07	negative
Eubacterium_F sp900539115	GCA.plasma	-0.267178	9.24449e-09	microbe	plasma bile acids	8.12528e-07	negative
Bifidobacterium dentium	GUDCA.plasma	0.266928	9.19779e-09	microbe	plasma bile acids	8.12528e-07	positive
Eubacterium_F sp003491505	CA.feces	-0.261683	9.45689e-09	microbe	fecal bile acids	8.28249e-07	negative
Haemophilus_D parainfluenzae	CDCA.feces	-0.262273	9.75167e-09	microbe	fecal bile acids	8.51049e-07	negative
Streptococcus anginosus_C	GCA.plasma	0.266537	1.0059e-08	microbe	plasma bile acids	8.74776e-07	positive
UMGS856 sp900546265	CA.feces	-0.261132	1.01826e-08	microbe	fecal bile acids	8.82419e-07	negative
CAG-83 sp001916855	TCA.plasma	-0.266127	1.0221e-08	microbe	plasma bile acids	8.82655e-07	negative
Enterocloster aldenensis	TCA.plasma	0.265981	1.04204e-08	microbe	plasma bile acids	8.96736e-07	positive
CAG-170 sp003516765	CA.feces	-0.260731	1.07438e-08	microbe	fecal bile acids	9.21357e-07	negative
SFMI01 sp004556155	TCA.plasma	-0.265667	1.08588e-08	microbe	plasma bile acids	9.27994e-07	negative
Lachnospira sp003451515	TCA.plasma	-0.265092	1.17094e-08	microbe	plasma bile acids	9.90406e-07	negative
Faecalimonas umbilicata	CA.feces	0.25976	1.22298e-08	microbe	fecal bile acids	1.03089e-06	positive
Haemophilus_D parainfluenzae_K	CDCA.feces	-0.260468	1.2403e-08	microbe	fecal bile acids	1.03841e-06	negative
ER4 sp900317525	GCA.plasma	-0.264875	1.25062e-08	microbe	plasma bile acids	1.04351e-06	negative
Scatomorpha sp900545405	CA.feces	-0.259505	1.26526e-08	microbe	fecal bile acids	1.05217e-06	negative
Terrisporobacter sp900557165	CDCA.feces	-0.260098	1.3026e-08	microbe	fecal bile acids	1.07958e-06	negative
Copromonas sp900066785	GCA.plasma	-0.264528	1.30857e-08	microbe	plasma bile acids	1.0809e-06	negative
Bifidobacterium dentium	TCA.plasma	0.263962	1.35738e-08	microbe	plasma bile acids	1.11377e-06	positive
Eubacterium_F sp003491505	TCA.plasma	-0.262901	1.55822e-08	microbe	plasma bile acids	1.2618e-06	negative
Faecalibacterium prausnitzii_I	CA.feces	-0.257066	1.74714e-08	microbe	fecal bile acids	1.39197e-06	negative
Dorea formicigenerans	CDCA.feces	0.257217	1.90374e-08	microbe	fecal bile acids	1.49741e-06	positive
Faecalibacterium sp900539945	GUDCA.plasma	-0.261301	1.91664e-08	microbe	plasma bile acids	1.49802e-06	negative
CAG-238 sp900542245	GCA.plasma	-0.261556	1.92359e-08	microbe	plasma bile acids	1.4987e-06	negative
Flavonifractor plautii	CDCA.feces	0.256739	2.02652e-08	microbe	fecal bile acids	1.57393e-06	positive
Lachnoclostridium_B sp900066555	DCA.feces	0.255568	2.20215e-08	microbe	fecal bile acids	1.68386e-06	positive
CAG-170 sp000432135	CA.feces	-0.255123	2.25405e-08	microbe	fecal bile acids	1.68442e-06	negative
Acetatifactor sp900066565	GCA.plasma	-0.260336	2.25009e-08	microbe	plasma bile acids	1.68442e-06	negative
CAG-245 sp000435175	GCA.plasma	-0.260374	2.23902e-08	microbe	plasma bile acids	1.68442e-06	negative
CAG-103 sp000432375	GUDCA.plasma	-0.26017	2.21682e-08	microbe	plasma bile acids	1.68442e-06	negative
CAG-170 sp900545925	TCA.plasma	-0.260038	2.25476e-08	microbe	plasma bile acids	1.68442e-06	negative
Faecalibacterium prausnitzii_I	TCA.plasma	-0.260029	2.25744e-08	microbe	plasma bile acids	1.68442e-06	negative
Alistipes shahii	GUDCA.plasma	-0.259911	2.29175e-08	microbe	plasma bile acids	1.70487e-06	negative
CAG-238 sp900542245	CA.feces	-0.254854	2.33461e-08	microbe	fecal bile acids	1.73154e-06	negative
UMGS1696 sp900753285	TCA.plasma	-0.259161	2.52279e-08	microbe	plasma bile acids	1.85994e-06	negative
CAG-83 sp900552475	CA.feces	-0.254158	2.55632e-08	microbe	fecal bile acids	1.86859e-06	negative
UBA11774 sp003507655	GCA.plasma	-0.259336	2.55711e-08	microbe	plasma bile acids	1.86859e-06	negative
Dysosmobacter sp900550685	GCA.plasma	-0.259137	2.62275e-08	microbe	plasma bile acids	1.91082e-06	negative
Choladousia sp902363665	TCA.plasma	-0.258533	2.73343e-08	microbe	plasma bile acids	1.98559e-06	negative
CAG-103 sp900543625	CA.feces	-0.253529	2.77397e-08	microbe	fecal bile acids	2.00326e-06	negative
Faecalibacterium sp900539945	GCA.plasma	-0.258522	2.83667e-08	microbe	plasma bile acids	2.04257e-06	negative
Faecalibacterium sp900539885	GUDCA.plasma	-0.257654	3.05678e-08	microbe	plasma bile acids	2.18198e-06	negative
Schaedlerella glycyrrhizinilytica_A	CDCA.feces	0.253417	3.11879e-08	microbe	fecal bile acids	2.21344e-06	positive
Flavonifractor plautii	GCA.plasma	0.257261	3.32879e-08	microbe	plasma bile acids	2.34229e-06	positive
CAG-170 sp002404795	GCA.plasma	-0.257021	3.43131e-08	microbe	plasma bile acids	2.40757e-06	negative
Eggerthella lenta	GCA.plasma	0.256925	3.47301e-08	microbe	plasma bile acids	2.42993e-06	positive
Streptococcus anginosus_C	GUDCA.plasma	0.256224	3.66373e-08	microbe	plasma bile acids	2.52757e-06	positive
CAG-83 sp001916855	CA.feces	-0.251036	3.82616e-08	microbe	fecal bile acids	2.59611e-06	negative
Limosilactobacillus fermentum	GUDCA.plasma	0.255895	3.81896e-08	microbe	plasma bile acids	2.59611e-06	positive
CAG-127 sp900319515	GCA.plasma	-0.25525	4.28875e-08	microbe	plasma bile acids	2.87836e-06	negative
Ruminococcus_D bicirculans	GUDCA.plasma	-0.254586	4.50203e-08	microbe	plasma bile acids	3.01331e-06	negative
Dysosmobacter sp014297375	CDCA.feces	0.250379	4.60061e-08	microbe	fecal bile acids	3.07097e-06	positive
Faecalibacterium sp900539945	TCA.plasma	-0.254371	4.62505e-08	microbe	plasma bile acids	3.07798e-06	negative
UBA11524 sp000437595	GUDCA.plasma	-0.254284	4.67572e-08	microbe	plasma bile acids	3.09601e-06	negative
Bifidobacterium scardovii	GCA.plasma	0.254005	5.0117e-08	microbe	plasma bile acids	3.30077e-06	positive
Ventrimonas sp003480315	GCA.plasma	-0.253866	5.09941e-08	microbe	plasma bile acids	3.34961e-06	negative
Ventricola sp900542395	GCA.plasma	-0.253628	5.25298e-08	microbe	plasma bile acids	3.43222e-06	negative
Faecalibacterium prausnitzii_I	GCA.plasma	-0.252962	5.70637e-08	microbe	plasma bile acids	3.67929e-06	negative
ER4 sp000765235	GCA.plasma	-0.25289	5.758e-08	microbe	plasma bile acids	3.68423e-06	negative
Dysosmobacter sp900542115	GCA.plasma	-0.252489	6.0516e-08	microbe	plasma bile acids	3.86208e-06	negative
Merdisoma sp900553635	GUDCA.plasma	-0.252111	6.13018e-08	microbe	plasma bile acids	3.88699e-06	negative
Eubacterium_G sp000432355	TCA.plasma	-0.252101	6.13785e-08	microbe	plasma bile acids	3.88699e-06	negative
Flavonifractor plautii	GUDCA.plasma	0.252061	6.16855e-08	microbe	plasma bile acids	3.89644e-06	positive
CAG-238 sp900542245	GUDCA.plasma	-0.251941	6.26066e-08	microbe	plasma bile acids	3.94454e-06	negative
UBA3818 sp900557155	CA.feces	-0.247089	6.32292e-08	microbe	fecal bile acids	3.96354e-06	negative
CAG-245 sp000435175	TCA.plasma	-0.251616	6.51851e-08	microbe	plasma bile acids	4.06551e-06	negative
Faecalibacterium prausnitzii_D	GCA.plasma	-0.251222	7.07756e-08	microbe	plasma bile acids	4.35914e-06	negative
Anaerostipes caccae	GCA.plasma	0.250404	7.82806e-08	microbe	plasma bile acids	4.77376e-06	positive
Enterocloster aldenensis	GUDCA.plasma	0.250142	7.81855e-08	microbe	plasma bile acids	4.77376e-06	positive
Clostridium_Q symbiosum	GUDCA.plasma	0.249889	8.06621e-08	microbe	plasma bile acids	4.89482e-06	positive
Ruminococcus_D bicirculans	GCA.plasma	-0.250095	8.13096e-08	microbe	plasma bile acids	4.92202e-06	negative
Agathobaculum sp900291975	GCA.plasma	0.249848	8.38049e-08	microbe	plasma bile acids	5.03604e-06	positive
CAG-103 sp000432375	CA.feces	-0.244641	8.59665e-08	microbe	fecal bile acids	5.14092e-06	negative
Faecalibacterium sp900539885	CA.feces	-0.24408	9.21895e-08	microbe	fecal bile acids	5.43412e-06	negative
Blautia coccoides	GUDCA.plasma	0.248461	9.6082e-08	microbe	plasma bile acids	5.63666e-06	positive
UBA11774 sp003507655	TCA.plasma	-0.247723	1.0513e-07	microbe	plasma bile acids	6.10942e-06	negative
Ruminiclostridium_E siraeum	CA.feces	-0.242211	1.16236e-07	microbe	fecal bile acids	6.64513e-06	negative
Merdisoma sp900553635	GCA.plasma	-0.247146	1.16501e-07	microbe	plasma bile acids	6.64513e-06	negative
Merdisoma sp900553635	TCA.plasma	-0.24692	1.15906e-07	microbe	plasma bile acids	6.64513e-06	negative
Eubacterium_I sp900546495	TCA.plasma	-0.246173	1.26875e-07	microbe	plasma bile acids	7.18704e-06	negative
CAG-170 sp900549635	CA.feces	-0.241384	1.2872e-07	microbe	fecal bile acids	7.25826e-06	negative
CAG-83 sp900545585	CA.feces	-0.24139	1.28627e-07	microbe	fecal bile acids	7.25826e-06	negative
Enterocloster aldenensis	GCA.plasma	0.246023	1.33438e-07	microbe	plasma bile acids	7.49014e-06	positive
Blautia_A sp000285855	CA.feces	-0.240956	1.35679e-07	microbe	fecal bile acids	7.59863e-06	negative
Agathobaculum sp900291975	TCA.plasma	0.245252	1.41803e-07	microbe	plasma bile acids	7.92365e-06	positive
Blautia_A wexlerae	TCA.plasma	0.24503	1.45641e-07	microbe	plasma bile acids	8.08324e-06	positive
Enterocloster citroniae	GUDCA.plasma	0.244981	1.46502e-07	microbe	plasma bile acids	8.1128e-06	positive
Faecousia sp000434635	GCA.plasma	-0.245182	1.47666e-07	microbe	plasma bile acids	8.15896e-06	negative
CAG-45 sp000438375	TCA.plasma	-0.244663	1.52208e-07	microbe	plasma bile acids	8.35387e-06	negative
Butyribacter sp003529475	GUDCA.plasma	-0.244283	1.59327e-07	microbe	plasma bile acids	8.72517e-06	negative
Anaerostipes caccae	TCA.plasma	0.244259	1.59779e-07	microbe	plasma bile acids	8.7306e-06	positive
UBA3402 sp003478355	TCA.plasma	-0.244239	1.60161e-07	microbe	plasma bile acids	8.73216e-06	negative
Mediterraneibacter_A butyricigenes	CA.feces	-0.239034	1.71642e-07	microbe	fecal bile acids	9.29652e-06	negative
UMGS911 sp900545935	GUDCA.plasma	-0.243678	1.713e-07	microbe	plasma bile acids	9.29652e-06	negative
Dorea formicigenerans	DCA.feces	0.238566	1.87282e-07	microbe	fecal bile acids	9.99026e-06	positive
Dysosmobacter sp900544615	GUDCA.plasma	-0.242308	2.0171e-07	microbe	plasma bile acids	1.06449e-05	negative
UBA11774 sp003507655	GDCA.feces	-0.241085	2.06009e-07	microbe	fecal bile acids	1.08222e-05	negative
CAG-238 sp900551415	GCA.plasma	-0.242378	2.06384e-07	microbe	plasma bile acids	1.08222e-05	negative
F23-B02 sp001916715	GCA.plasma	-0.242335	2.07443e-07	microbe	plasma bile acids	1.08547e-05	negative
F23-B02 sp002472405	GCA.plasma	-0.242126	2.12661e-07	microbe	plasma bile acids	1.10808e-05	negative
Phocaeicola vulgatus	CA.feces	0.237055	2.18199e-07	microbe	fecal bile acids	1.13454e-05	positive
Faecalibacterium prausnitzii_D	GUDCA.plasma	-0.241239	2.28978e-07	microbe	plasma bile acids	1.18065e-05	negative
Angelakisella sp900547385	CA.feces	-0.236483	2.33769e-07	microbe	fecal bile acids	1.20284e-05	negative
Clostridium_Q symbiosum	TCA.plasma	0.240728	2.43235e-07	microbe	plasma bile acids	1.24377e-05	positive
Choladocola sp003481535	CA.feces	-0.236022	2.47102e-07	microbe	fecal bile acids	1.25527e-05	negative
Eubacterium_F sp900539115	GUDCA.plasma	-0.240256	2.57164e-07	microbe	plasma bile acids	1.30152e-05	negative
CAG-170 sp900553545	GUDCA.plasma	-0.239801	2.71341e-07	microbe	plasma bile acids	1.37047e-05	negative
Gemmiger sp900539695	CA.feces	-0.235178	2.73431e-07	microbe	fecal bile acids	1.3782e-05	negative
CAG-95 sp000438155	GCA.plasma	-0.239883	2.77081e-07	microbe	plasma bile acids	1.39376e-05	negative
Dysosmobacter sp900544615	GCA.plasma	-0.239653	2.84687e-07	microbe	plasma bile acids	1.42621e-05	negative
Anaerostipes caccae	CA.feces	0.234725	2.88647e-07	microbe	fecal bile acids	1.44033e-05	positive
Butyribacter sp003529475	TCA.plasma	-0.239273	2.88673e-07	microbe	plasma bile acids	1.44033e-05	negative
Anaerotignum sp001304995	GCA.plasma	0.239485	2.90352e-07	microbe	plasma bile acids	1.44579e-05	positive
Lachnospira eligens_A	TCA.plasma	-0.239054	2.9619e-07	microbe	plasma bile acids	1.47093e-05	negative
Merdivicinus sp900555435	TCA.plasma	-0.239043	2.96592e-07	microbe	plasma bile acids	1.47093e-05	negative
Dysosmobacter sp900550685	TCA.plasma	-0.238998	2.98158e-07	microbe	plasma bile acids	1.47573e-05	negative
Angelakisella sp900547385	GCA.plasma	-0.239217	2.99591e-07	microbe	plasma bile acids	1.47986e-05	negative
Eubacterium_F sp000433735	GCA.plasma	-0.238346	3.31705e-07	microbe	plasma bile acids	1.60322e-05	negative
ER4 sp000765235	GUDCA.plasma	-0.23809	3.31545e-07	microbe	plasma bile acids	1.60322e-05	negative
Coprococcus sp900066115	TCA.plasma	-0.238087	3.31695e-07	microbe	plasma bile acids	1.60322e-05	negative
Coprococcus sp000154245	TCA.plasma	-0.238087	3.31695e-07	microbe	plasma bile acids	1.60322e-05	negative
Lawsonibacter asaccharolyticus	CDCA.feces	0.234173	3.36553e-07	microbe	fecal bile acids	1.62347e-05	positive
Anaerotignum lactatifermentans	GCA.plasma	0.23819	3.37778e-07	microbe	plasma bile acids	1.62621e-05	positive
F23-B02 sp002472405	GUDCA.plasma	-0.237795	3.43169e-07	microbe	plasma bile acids	1.64895e-05	negative
Lawsonibacter sp014287875	TCA.plasma	-0.237375	3.60377e-07	microbe	plasma bile acids	1.72158e-05	negative
CAG-95 sp900066375	TCA.plasma	-0.237152	3.69854e-07	microbe	plasma bile acids	1.76005e-05	negative
Faecalibacterium prausnitzii_G	GUDCA.plasma	-0.236926	3.79708e-07	microbe	plasma bile acids	1.7897e-05	negative
CAG-95 sp000438155	GUDCA.plasma	-0.236636	3.927e-07	microbe	plasma bile acids	1.84741e-05	negative
Butyribacter sp003529475	CA.feces	-0.231899	4.0372e-07	microbe	fecal bile acids	1.89564e-05	negative
Sellimonas intestinalis	GUDCA.plasma	0.23618	4.13987e-07	microbe	plasma bile acids	1.93649e-05	positive
CAG-170 sp002404795	GUDCA.plasma	-0.236154	4.15245e-07	microbe	plasma bile acids	1.9387e-05	negative
CAG-269 sp003525075	CA.feces	-0.23135	4.30711e-07	microbe	fecal bile acids	2.00333e-05	negative
F23-B02 sp001916715	GUDCA.plasma	-0.235778	4.33704e-07	microbe	plasma bile acids	2.01128e-05	negative
Sellimonas intestinalis	GCA.plasma	0.235819	4.44632e-07	microbe	plasma bile acids	2.05469e-05	positive
Lawsonibacter sp014287875	GCA.plasma	-0.23581	4.45081e-07	microbe	plasma bile acids	2.05469e-05	negative
Dysosmobacter sp900542115	TCA.plasma	-0.235441	4.50909e-07	microbe	plasma bile acids	2.07771e-05	negative
Ventricola sp900542395	CA.feces	-0.23081	4.58921e-07	microbe	fecal bile acids	2.11069e-05	negative
Faecousia sp900546075	CA.feces	-0.230715	4.64109e-07	microbe	fecal bile acids	2.13059e-05	negative
UBA3402 sp003478355	CA.feces	-0.230581	4.71441e-07	microbe	fecal bile acids	2.15623e-05	negative
UMGS1312 sp900550625	TCA.plasma	-0.23486	4.82133e-07	microbe	plasma bile acids	2.197e-05	negative
COE1 sp001916965	CA.feces	-0.230163	4.95115e-07	microbe	fecal bile acids	2.252e-05	negative
Copromonas sp900066785	GUDCA.plasma	-0.234444	5.05714e-07	microbe	plasma bile acids	2.29598e-05	negative
Butyribacter intestini	GCA.plasma	-0.234664	5.0782e-07	microbe	plasma bile acids	2.30131e-05	negative
Lachnospira eligens_A	CA.feces	-0.229855	5.13293e-07	microbe	fecal bile acids	2.32185e-05	negative
Anaerostipes sp000508985	GUDCA.plasma	0.233886	5.39186e-07	microbe	plasma bile acids	2.43007e-05	positive
Ventrimonas sp003478505	TUDCA.feces	0.229153	5.41741e-07	microbe	fecal bile acids	2.43714e-05	positive
UBA3402 sp003478355	GCA.plasma	-0.233846	5.57669e-07	microbe	plasma bile acids	2.49516e-05	negative
CAG-170 sp900545925	GCA.plasma	-0.233633	5.71417e-07	microbe	plasma bile acids	2.53828e-05	negative
Choladocola sp003481535	TCA.plasma	-0.233383	5.71107e-07	microbe	plasma bile acids	2.53828e-05	negative
CAG-83 sp000435555	GCA.plasma	-0.233414	5.85867e-07	microbe	plasma bile acids	2.5978e-05	negative
Eubacterium_F sp000433735	CDCA.feces	-0.229377	5.90335e-07	microbe	fecal bile acids	2.60558e-05	negative
Phocaeicola dorei	CA.feces	0.228656	5.90265e-07	microbe	fecal bile acids	2.60558e-05	positive
SFEL01 sp004557245	TCA.plasma	-0.233017	5.95529e-07	microbe	plasma bile acids	2.62181e-05	negative
Blautia_A caecimuris	GCA.plasma	0.232302	6.64952e-07	microbe	plasma bile acids	2.89647e-05	positive
Ventrimonas sp900538475	CA.feces	0.227346	6.87048e-07	microbe	fecal bile acids	2.98745e-05	positive
F23-B02 sp001916715	TCA.plasma	-0.231649	6.95829e-07	microbe	plasma bile acids	3.01501e-05	negative
Phil1 sp001940855	CA.feces	-0.227196	6.9908e-07	microbe	fecal bile acids	3.0238e-05	negative
Choladousia sp902363665	CA.feces	-0.226996	7.15382e-07	microbe	fecal bile acids	3.07814e-05	negative
F23-B02 sp002472405	TCA.plasma	-0.231323	7.21995e-07	microbe	plasma bile acids	3.0958e-05	negative
Faecousia sp000434635	GUDCA.plasma	-0.231087	7.41584e-07	microbe	plasma bile acids	3.1688e-05	negative
CAG-433 sp000433675	GCA.plasma	-0.230998	7.70651e-07	microbe	plasma bile acids	3.28165e-05	negative
CAG-245 sp000435175	GUDCA.plasma	-0.23066	7.78186e-07	microbe	plasma bile acids	3.30234e-05	negative
Faecalibacterium prausnitzii_E	GCA.plasma	-0.230873	7.81589e-07	microbe	plasma bile acids	3.3111e-05	negative
Acetatifactor intestinalis	GCA.plasma	-0.230371	8.2709e-07	microbe	plasma bile acids	3.48591e-05	negative
Lactobacillus paragasseri	GCA.plasma	0.23022	8.41269e-07	microbe	plasma bile acids	3.52164e-05	positive
Lactobacillus gasseri	GCA.plasma	0.23022	8.41269e-07	microbe	plasma bile acids	3.52164e-05	positive
Clostridium saudiense	CDCA.feces	-0.226218	8.49194e-07	microbe	fecal bile acids	3.54489e-05	negative
UMGS1696 sp900753285	GCA.plasma	-0.230131	8.49695e-07	microbe	plasma bile acids	3.54489e-05	negative
Choladousia sp902363665	GUDCA.plasma	-0.229343	9.02611e-07	microbe	plasma bile acids	3.75298e-05	negative
Haemophilus_D parainfluenzae_K	LCA.feces	-0.228834	9.29244e-07	microbe	fecal bile acids	3.85075e-05	negative
Egerieenecus merdigallinarum	GDCA.feces	-0.227989	9.40049e-07	microbe	fecal bile acids	3.8825e-05	negative
Spyradocola merdavium	CA.feces	-0.224007	1.0077e-06	microbe	fecal bile acids	4.14802e-05	negative
Haemophilus_D parainfluenzae	LCA.feces	-0.228068	1.01253e-06	microbe	fecal bile acids	4.16099e-05	negative
ER4 sp000765235	GDCA.feces	-0.227141	1.03394e-06	microbe	fecal bile acids	4.22088e-05	negative
Pullichristensenella excrementipullorum	GDCA.feces	-0.226828	1.07086e-06	microbe	fecal bile acids	4.36436e-05	negative
Ventrimonas sp003478505	TCA.plasma	-0.227667	1.08867e-06	microbe	plasma bile acids	4.4151e-05	negative
CAG-83 sp900545585	GCA.plasma	-0.227723	1.11223e-06	microbe	plasma bile acids	4.4959e-05	negative
Choladocola sp003480725	GCA.plasma	-0.227667	1.11916e-06	microbe	plasma bile acids	4.51651e-05	negative
Faecousia sp900546075	GCA.plasma	-0.227572	1.13114e-06	microbe	plasma bile acids	4.55739e-05	negative
CAG-170 sp003516765	GUDCA.plasma	-0.227303	1.13372e-06	microbe	plasma bile acids	4.56036e-05	negative
Dysosmobacter sp900542115	GUDCA.plasma	-0.227224	1.14364e-06	microbe	plasma bile acids	4.5928e-05	negative
Copromorpha sp905193765	CA.feces	-0.222778	1.15843e-06	microbe	fecal bile acids	4.64464e-05	negative
Hungatella effluvii	GUDCA.plasma	0.226223	1.278e-06	microbe	plasma bile acids	5.08276e-05	positive
Veillonella nakazawae	CDCA.feces	-0.222567	1.28423e-06	microbe	fecal bile acids	5.09934e-05	negative
Clostridium_A leptum	CA.feces	-0.221716	1.30595e-06	microbe	fecal bile acids	5.16898e-05	negative
Veillonella dispar	LCA.feces	-0.225547	1.34025e-06	microbe	fecal bile acids	5.2878e-05	negative
Blautia_A wexlerae	CA.feces	0.22149	1.3396e-06	microbe	fecal bile acids	5.2878e-05	positive
Lachnospira sp003451515	CA.feces	-0.221405	1.35247e-06	microbe	fecal bile acids	5.32747e-05	negative
CAG-103 sp900543625	TCA.plasma	-0.225495	1.38504e-06	microbe	plasma bile acids	5.43844e-05	negative
Eubacterium_G sp000432355	GCA.plasma	-0.225606	1.40594e-06	microbe	plasma bile acids	5.51172e-05	negative
Faecalimonas umbilicata	GCA.plasma	0.225397	1.43865e-06	microbe	plasma bile acids	5.63101e-05	positive
Limosilactobacillus fermentum	TCA.plasma	0.225004	1.46207e-06	microbe	plasma bile acids	5.7046e-05	positive
Choladocola sp018223365	TCA.plasma	-0.224766	1.5008e-06	microbe	plasma bile acids	5.83729e-05	negative
Faecousia sp003525905	TCA.plasma	-0.224439	1.55573e-06	microbe	plasma bile acids	6.0225e-05	negative
Anaerotignum lactatifermentans	TCA.plasma	0.224125	1.61015e-06	microbe	plasma bile acids	6.19431e-05	positive
Dysosmobacter sp014297375	DCA.feces	0.219805	1.66018e-06	microbe	fecal bile acids	6.36485e-05	positive
Ventrimonas sp003480315	TCA.plasma	-0.223737	1.68019e-06	microbe	plasma bile acids	6.4138e-05	negative
Lawsonibacter sp900549405	CA.feces	-0.219182	1.73442e-06	microbe	fecal bile acids	6.6106e-05	negative
Agathobacter sp900552085	GUDCA.plasma	-0.223371	1.74864e-06	microbe	plasma bile acids	6.65451e-05	negative
CAG-238 sp900551415	GUDCA.plasma	-0.222937	1.83351e-06	microbe	plasma bile acids	6.95606e-05	negative
Phil1 sp001940855	GUDCA.plasma	-0.222853	1.85047e-06	microbe	plasma bile acids	7.00964e-05	negative
Veillonella dispar	CDCA.feces	-0.219153	1.8789e-06	microbe	fecal bile acids	7.07394e-05	negative
Victivallis vadensis	GUDCA.plasma	-0.222723	1.87686e-06	microbe	plasma bile acids	7.07394e-05	negative
Copromorpha sp900549125	GUDCA.plasma	-0.222677	1.88619e-06	microbe	plasma bile acids	7.09057e-05	negative
Lachnospira sp003537285	GCA.plasma	-0.222661	1.94015e-06	microbe	plasma bile acids	7.2713e-05	negative
CAG-83 sp900548615	GUDCA.plasma	-0.222355	1.95341e-06	microbe	plasma bile acids	7.30991e-05	negative
Limivivens sp900543575	TUDCA.feces	0.217764	1.9791e-06	microbe	fecal bile acids	7.38366e-05	positive
Faecousia sp900546075	TCA.plasma	-0.222103	2.00776e-06	microbe	plasma bile acids	7.46801e-05	negative
Blautia_A wexlerae	GCA.plasma	0.222041	2.07513e-06	microbe	plasma bile acids	7.67928e-05	positive
SFEL01 sp004557245	GUDCA.plasma	-0.221658	2.10708e-06	microbe	plasma bile acids	7.76728e-05	negative
UBA737 sp900549055	CA.feces	-0.21731	2.13409e-06	microbe	fecal bile acids	7.83175e-05	negative
Scatosoma sp003150575	GUDCA.plasma	-0.221427	2.16046e-06	microbe	plasma bile acids	7.90505e-05	negative
CAG-273 sp000435755	TCA.plasma	-0.221365	2.17497e-06	microbe	plasma bile acids	7.94638e-05	negative
Limivivens sp900066135	GCA.plasma	-0.221516	2.19649e-06	microbe	plasma bile acids	7.99357e-05	negative
Eubacterium_G sp000434315	TCA.plasma	-0.220836	2.30289e-06	microbe	plasma bile acids	8.36423e-05	negative
Alistipes shahii	GCA.plasma	-0.220981	2.32707e-06	microbe	plasma bile acids	8.43965e-05	negative
Eggerthella lenta	GUDCA.plasma	0.220619	2.35757e-06	microbe	plasma bile acids	8.52521e-05	positive
Blautia_A caecimuris	TCA.plasma	0.2201	2.49288e-06	microbe	plasma bile acids	8.97511e-05	positive
CAG-177 sp003514385	TCA.plasma	-0.219948	2.53418e-06	microbe	plasma bile acids	9.11051e-05	negative
Schaedlerella glycyrrhizinilytica_A	DCA.feces	0.215621	2.63385e-06	microbe	fecal bile acids	9.33311e-05	positive
Blautia_A sp900066355	GCA.plasma	-0.219819	2.63658e-06	microbe	plasma bile acids	9.33311e-05	negative
Blautia_A sp900120195	GCA.plasma	-0.219819	2.63658e-06	microbe	plasma bile acids	9.33311e-05	negative
Choladocola sp018223365	CA.feces	-0.215275	2.66837e-06	microbe	fecal bile acids	9.41478e-05	negative
Agathobacter sp000434275	GUDCA.plasma	-0.219292	2.71912e-06	microbe	plasma bile acids	9.58016e-05	negative
CAG-307 sp001916215	GUDCA.plasma	-0.219118	2.77006e-06	microbe	plasma bile acids	9.73185e-05	negative
Blautia coccoides	TCA.plasma	0.218785	2.87059e-06	microbe	plasma bile acids	0.000100707	positive
Alistipes communis	TCA.plasma	-0.218672	2.90556e-06	microbe	plasma bile acids	0.000101712	negative
ER4 sp003522105	TCA.plasma	-0.218666	2.90748e-06	microbe	plasma bile acids	0.000101712	negative
CAG-83 sp900552475	TCA.plasma	-0.218328	3.01415e-06	microbe	plasma bile acids	0.000104998	negative
Ventricola sp900542395	GUDCA.plasma	-0.217957	3.13571e-06	microbe	plasma bile acids	0.000108925	negative
Victivallis vadensis	CA.feces	-0.21343	3.26162e-06	microbe	fecal bile acids	0.00011314	negative
Acetatifactor sp900066565	GUDCA.plasma	-0.217157	3.41437e-06	microbe	plasma bile acids	0.000117777	negative
Ruminococcus_C sp000433635	GCA.plasma	-0.217213	3.48078e-06	microbe	plasma bile acids	0.0001199	negative
CAG-170 sp000436735	GCA.plasma	-0.217184	3.49149e-06	microbe	plasma bile acids	0.000119935	negative
Agathobaculum sp900291975	GUDCA.plasma	0.216518	3.65336e-06	microbe	plasma bile acids	0.000124114	positive
Bifidobacterium scardovii	TCA.plasma	0.216529	3.64937e-06	microbe	plasma bile acids	0.000124114	positive
Choladocola sp003481535	GCA.plasma	-0.216542	3.73674e-06	microbe	plasma bile acids	0.000126772	negative
Eubacterium_I sp900546495	GCA.plasma	-0.21651	3.74912e-06	microbe	plasma bile acids	0.000127018	negative
CAG-448 sp003150135	CA.feces	-0.211804	3.88699e-06	microbe	fecal bile acids	0.000130548	negative
CAG-103 sp900543625	GCA.plasma	-0.21616	3.89034e-06	microbe	plasma bile acids	0.000130548	negative
Veillonella nakazawae	LCA.feces	-0.215644	3.90851e-06	microbe	fecal bile acids	0.000130967	negative
Enterocloster aldenensis	CA.feces	0.211741	3.91341e-06	microbe	fecal bile acids	0.000130967	positive
CAG-170 sp000436735	CA.feces	-0.211664	3.94559e-06	microbe	fecal bile acids	0.000131819	negative
Anaerotignum faecicola	GCA.plasma	-0.216015	3.95019e-06	microbe	plasma bile acids	0.000131819	negative
Lachnospira sp900316325	GCA.plasma	-0.216004	3.95489e-06	microbe	plasma bile acids	0.000131819	negative
CAG-83 sp900545585	GUDCA.plasma	-0.215492	4.0711e-06	microbe	plasma bile acids	0.000135234	negative
Clostridium sp000435835	TCA.plasma	-0.21506	4.26072e-06	microbe	plasma bile acids	0.000139935	negative
Alistipes communis	CA.feces	-0.210867	4.29782e-06	microbe	fecal bile acids	0.000140966	negative
Clostridium_Q symbiosum	GCA.plasma	0.21509	4.3534e-06	microbe	plasma bile acids	0.0001426	positive
Enterocloster sp001517625	CDCA.feces	0.211176	4.46549e-06	microbe	fecal bile acids	0.000145499	positive
Ventrimonas sp003480315	TUDCA.feces	0.210221	4.49715e-06	microbe	fecal bile acids	0.000146338	positive
Dysosmobacter sp001916835	TUDCA.feces	0.210093	4.5591e-06	microbe	fecal bile acids	0.000148159	positive
Faecalibacterium prausnitzii_C	GCA.plasma	-0.214534	4.61425e-06	microbe	plasma bile acids	0.000149754	negative
Scatomorpha sp900545405	GDCA.feces	-0.213272	4.66126e-06	microbe	fecal bile acids	0.000150883	negative
Anaerotignum faecicola	TUDCA.feces	0.209768	4.72001e-06	microbe	fecal bile acids	0.000152186	positive
Blautia_A sp900066505	GUDCA.plasma	-0.213865	4.82882e-06	microbe	plasma bile acids	0.000154886	negative
Scatosoma sp900552625	GUDCA.plasma	-0.213797	4.86322e-06	microbe	plasma bile acids	0.000155787	negative
Anaerotruncus colihominis	CDCA.feces	0.210271	4.91644e-06	microbe	fecal bile acids	0.000157085	positive
Streptococcus mutans	TCA.plasma	0.213615	4.95673e-06	microbe	plasma bile acids	0.000157963	positive
Coprococcus sp900066115	GCA.plasma	-0.213221	5.29141e-06	microbe	plasma bile acids	0.000167548	negative
Coprococcus sp000154245	GCA.plasma	-0.213221	5.29141e-06	microbe	plasma bile acids	0.000167548	negative
CAG-103 sp900757655	TCA.plasma	-0.212943	5.31578e-06	microbe	plasma bile acids	0.000168104	negative
CAG-269 sp003525075	GCA.plasma	-0.212986	5.42228e-06	microbe	plasma bile acids	0.000171034	negative
Agathobaculum sp003481705	GUDCA.plasma	-0.212527	5.55103e-06	microbe	plasma bile acids	0.000174205	negative
Choladocola sp003480725	CA.feces	-0.208229	5.68888e-06	microbe	fecal bile acids	0.000178079	negative
F23-B02 sp002472405	CA.feces	-0.207984	5.8378e-06	microbe	fecal bile acids	0.000182278	negative
Agathobaculum sp900291975	CDCA.feces	0.208505	5.92382e-06	microbe	fecal bile acids	0.000184265	positive
Limivivens sp900543575	GCA.plasma	-0.212049	5.97509e-06	microbe	plasma bile acids	0.000185626	negative
CAG-170 sp900545925	GUDCA.plasma	-0.211794	5.9889e-06	microbe	plasma bile acids	0.000185821	negative
CAG-127 sp900319515	GUDCA.plasma	-0.211609	6.10478e-06	microbe	plasma bile acids	0.000189117	negative
Faecalibacterium prausnitzii_E	TCA.plasma	-0.211576	6.12575e-06	microbe	plasma bile acids	0.000189117	negative
Faecalimonas phoceensis	TCA.plasma	0.211587	6.1184e-06	microbe	plasma bile acids	0.000189117	positive
CAG-307 sp001916215	GCA.plasma	-0.211727	6.17709e-06	microbe	plasma bile acids	0.000190464	negative
UBA737 sp900549755	CA.feces	-0.207277	6.28893e-06	microbe	fecal bile acids	0.000193273	negative
Faecalimonas umbilicata	GUDCA.plasma	0.211293	6.30732e-06	microbe	plasma bile acids	0.000193273	positive
CAG-83 sp003539495	TCA.plasma	-0.211311	6.29561e-06	microbe	plasma bile acids	0.000193273	negative
Agathobacter faecis	GUDCA.plasma	-0.211279	6.3162e-06	microbe	plasma bile acids	0.000193306	negative
Bifidobacterium longum	CA.feces	0.206829	6.59205e-06	microbe	fecal bile acids	0.000200937	positive
Faecalibacterium prausnitzii	CA.feces	-0.206795	6.61537e-06	microbe	fecal bile acids	0.000201213	negative
Lachnospira sp900316325	TCA.plasma	-0.210818	6.62347e-06	microbe	plasma bile acids	0.000201213	negative
Blautia_A sp900066505	TCA.plasma	-0.21073	6.68427e-06	microbe	plasma bile acids	0.000202811	negative
F23-B02 sp001916715	CA.feces	-0.206661	6.7094e-06	microbe	fecal bile acids	0.000203074	negative
Alistipes communis	GCA.plasma	-0.210823	6.77981e-06	microbe	plasma bile acids	0.000204711	negative
Acetatifactor intestinalis	TCA.plasma	-0.210591	6.78006e-06	microbe	plasma bile acids	0.000204711	negative
Clostridium sp000435835	CDCA.feces	-0.207148	6.82903e-06	microbe	fecal bile acids	0.000205938	negative
Anaerostipes sp000508985	TCA.plasma	0.210348	6.95193e-06	microbe	plasma bile acids	0.000208626	positive
CAG-83 sp900552475	GCA.plasma	-0.210472	7.02806e-06	microbe	plasma bile acids	0.000210654	negative
QAMH01 sp900544245	GCA.plasma	-0.210392	7.08594e-06	microbe	plasma bile acids	0.000212024	negative
CAG-127 sp900319515	TCA.plasma	-0.209989	7.21237e-06	microbe	plasma bile acids	0.000215134	negative
Choladocola sp003480725	TCA.plasma	-0.209959	7.23465e-06	microbe	plasma bile acids	0.000215538	negative
Choladocola sp003481535	GUDCA.plasma	-0.209823	7.33671e-06	microbe	plasma bile acids	0.000218053	negative
Ruminococcus_D bicirculans	TCA.plasma	-0.209636	7.47833e-06	microbe	plasma bile acids	0.000221995	negative
Faecousia sp003525905	GUDCA.plasma	-0.20961	7.49858e-06	microbe	plasma bile acids	0.000222329	negative
UBA3402 sp003478355	TUDCA.feces	0.205269	7.58672e-06	microbe	fecal bile acids	0.000224672	positive
Agathobaculum sp003481705	GCA.plasma	-0.20965	7.64536e-06	microbe	plasma bile acids	0.000226138	negative
Veillonella parvula_A	LCA.feces	-0.209143	7.6836e-06	microbe	fecal bile acids	0.000226997	negative
UMGS1696 sp900753285	GUDCA.plasma	-0.209096	7.90304e-06	microbe	plasma bile acids	0.000232645	negative
Escherichia coli	GCA.plasma	0.209239	7.9725e-06	microbe	plasma bile acids	0.000234007	positive
CAG-41 sp900066215	GUDCA.plasma	-0.209016	7.96744e-06	microbe	plasma bile acids	0.000234007	negative
Sellimonas intestinalis	TCA.plasma	0.208819	8.12991e-06	microbe	plasma bile acids	0.000237428	positive
Faecalimonas phoceensis	GCA.plasma	0.208733	8.39451e-06	microbe	plasma bile acids	0.000244157	positive
CAG-83 sp000435555	GUDCA.plasma	-0.208483	8.41273e-06	microbe	plasma bile acids	0.000244157	negative
Onthomonas sp900545815	TCA.plasma	-0.208483	8.41274e-06	microbe	plasma bile acids	0.000244157	negative
Enterocloster citroniae	GCA.plasma	0.208595	8.51293e-06	microbe	plasma bile acids	0.000246486	positive
Flavonifractor plautii	DCA.feces	0.204572	8.53097e-06	microbe	fecal bile acids	0.000246719	positive
Faecalibacterium prausnitzii_G	TCA.plasma	-0.208289	8.58059e-06	microbe	plasma bile acids	0.000247612	negative
Anaerostipes caccae	GUDCA.plasma	0.208104	8.743e-06	microbe	plasma bile acids	0.000251966	positive
Clostridium sp001916075	CDCA.feces	-0.204709	8.79592e-06	microbe	fecal bile acids	0.000253195	negative
Acetatifactor sp900066565	CA.feces	-0.20396	8.88817e-06	microbe	fecal bile acids	0.000255256	negative
Limiplasma sp900548145	GCA.plasma	-0.208093	8.95843e-06	microbe	plasma bile acids	0.000256975	negative
Blautia_A sp900066335	CDCA.feces	0.20452	8.96903e-06	microbe	fecal bile acids	0.000256981	positive
Limivivens sp900066135	GUDCA.plasma	-0.207827	8.99317e-06	microbe	plasma bile acids	0.000257373	negative
Limivivens sp900543575	GUDCA.plasma	-0.207723	9.08843e-06	microbe	plasma bile acids	0.000259799	negative
Limivicinus sp003150355	CA.feces	-0.203689	9.1414e-06	microbe	fecal bile acids	0.000261011	negative
Blautia_A massiliensis	CDCA.feces	0.203938	9.52358e-06	microbe	fecal bile acids	0.000271296	positive
Gemmiger qucibialis	CA.feces	-0.203188	9.62552e-06	microbe	fecal bile acids	0.000273569	negative
RUG115 sp900066395	CA.feces	-0.202952	9.86268e-06	microbe	fecal bile acids	0.000279345	negative
Limiplasma merdipullorum	GDCA.feces	-0.205917	9.96105e-06	microbe	fecal bile acids	0.000281808	negative
Faecalibacterium sp900539945	TUDCA.feces	0.202455	1.01545e-05	microbe	fecal bile acids	0.000286296	positive
Acetatifactor sp900066565	TCA.plasma	-0.206333	1.04598e-05	microbe	plasma bile acids	0.000294567	negative
Copromonas sp000435795	CDCA.feces	0.202781	1.07225e-05	microbe	fecal bile acids	0.000301621	positive
Blautia_A caecimuris	GUDCA.plasma	0.205996	1.08203e-05	microbe	plasma bile acids	0.000304026	positive
Streptococcus anginosus_C	TCA.plasma	0.205926	1.08977e-05	microbe	plasma bile acids	0.000305853	positive
CAG-95 sp000438155	TCA.plasma	-0.205819	1.10146e-05	microbe	plasma bile acids	0.00030808	negative
Merdisoma sp900553635	CA.feces	-0.201665	1.12556e-05	microbe	fecal bile acids	0.000312	negative
CAG-83 sp900545585	TCA.plasma	-0.205363	1.15306e-05	microbe	plasma bile acids	0.000318905	negative
Faecalibacterium prausnitzii_G	GCA.plasma	-0.205438	1.17066e-05	microbe	plasma bile acids	0.000323411	negative
Spyradocola merdavium	GDCA.feces	-0.204248	1.17894e-05	microbe	fecal bile acids	0.000325336	negative
Pullichristensenella excrementipullorum	LCA.feces	0.20487	1.18462e-05	microbe	fecal bile acids	0.000326537	positive
Gemmiger formicilis	CA.feces	-0.201061	1.19716e-05	microbe	fecal bile acids	0.000329625	negative
Eisenbergiella sp900066775	CA.feces	-0.201029	1.2011e-05	microbe	fecal bile acids	0.000330343	negative
CAG-83 sp900547745	GCA.plasma	-0.205114	1.2092e-05	microbe	plasma bile acids	0.00033219	negative
Anaerotignum sp001304995	TCA.plasma	0.204731	1.22842e-05	microbe	plasma bile acids	0.000336462	positive
UMGS973 sp900547295	TCA.plasma	-0.204728	1.2288e-05	microbe	plasma bile acids	0.000336462	negative
Negativibacillus sp000435195	CDCA.feces	0.201273	1.25015e-05	microbe	fecal bile acids	0.00034155	positive
Hungatella effluvii	TCA.plasma	0.204525	1.25398e-05	microbe	plasma bile acids	0.00034222	positive
Blautia_A sp900066505	CA.feces	-0.200301	1.29347e-05	microbe	fecal bile acids	0.00035173	negative
CAG-194 sp000432915	GCA.plasma	-0.20443	1.29453e-05	microbe	plasma bile acids	0.00035173	negative
Enterocloster citroniae	CDCA.feces	0.200891	1.29959e-05	microbe	fecal bile acids	0.000352717	positive
Dysosmobacter welbionis	DCA.feces	0.200436	1.30346e-05	microbe	fecal bile acids	0.00035338	positive
Faecalimonas umbilicata	TCA.plasma	0.203857	1.34042e-05	microbe	plasma bile acids	0.000361811	positive
UMGS973 sp900547295	GCA.plasma	-0.203891	1.36594e-05	microbe	plasma bile acids	0.000367553	negative
Butyribacter intestini	GUDCA.plasma	-0.2036	1.37513e-05	microbe	plasma bile acids	0.000369565	negative
Blautia_A sp900066355	GUDCA.plasma	-0.203435	1.39787e-05	microbe	plasma bile acids	0.000374048	negative
Blautia_A sp900120195	GUDCA.plasma	-0.203435	1.39787e-05	microbe	plasma bile acids	0.000374048	negative
Scatomorpha merdavium	CA.feces	-0.199487	1.40465e-05	microbe	fecal bile acids	0.000374785	negative
Blautia coccoides	GCA.plasma	0.203615	1.40378e-05	microbe	plasma bile acids	0.000374785	positive
Coprococcus_A sp900548825	CA.feces	-0.199473	1.40671e-05	microbe	fecal bile acids	0.00037479	negative
Flemingibacterium sp900546315	CDCA.feces	-0.200013	1.42017e-05	microbe	fecal bile acids	0.000377968	negative
Butyribacter sp003529475	TUDCA.feces	0.199137	1.42475e-05	microbe	fecal bile acids	0.000378425	positive
Faecalibacterium prausnitzii_C	CA.feces	-0.199039	1.46978e-05	microbe	fecal bile acids	0.000389075	negative
Butyribacter sp000436755	TCA.plasma	-0.202527	1.52942e-05	microbe	plasma bile acids	0.000403995	negative
Dysosmobacter welbionis	LCA.feces	0.202281	1.5332e-05	microbe	fecal bile acids	0.000404562	positive
UBA1417 sp003531055	CA.feces	-0.19849	1.55336e-05	microbe	fecal bile acids	0.000409007	negative
UMGS1312 sp900550625	GCA.plasma	-0.202292	1.6001e-05	microbe	plasma bile acids	0.00041908	negative
Victivallis lenta	CA.feces	-0.198176	1.60333e-05	microbe	fecal bile acids	0.000419481	negative
UBA737 sp900549755	CDCA.feces	-0.198716	1.61775e-05	microbe	fecal bile acids	0.000422807	negative
CAG-449 sp900551385	GUDCA.plasma	-0.201944	1.62006e-05	microbe	plasma bile acids	0.000422817	negative
COE1 sp001916965	TCA.plasma	-0.201937	1.62121e-05	microbe	plasma bile acids	0.000422817	negative
Eubacterium_G sp000434315	GCA.plasma	-0.202109	1.6292e-05	microbe	plasma bile acids	0.000424451	negative
Scatosoma sp003150575	TCA.plasma	-0.201809	1.64181e-05	microbe	plasma bile acids	0.000427285	negative
CAG-273 sp000435755	CA.feces	-0.197901	1.64812e-05	microbe	fecal bile acids	0.000428476	negative
CAJFUR01 sp904420575	CA.feces	-0.197736	1.67562e-05	microbe	fecal bile acids	0.000435169	negative
UBA11452 sp003526375	TCA.plasma	-0.201539	1.68611e-05	microbe	plasma bile acids	0.000437432	negative
Intestinibacter bartlettii	CDCA.feces	-0.198205	1.7026e-05	microbe	fecal bile acids	0.000441246	negative
Intestinibacter sp900540355	CDCA.feces	-0.198064	1.72674e-05	microbe	fecal bile acids	0.000446099	negative
CAG-127 sp900319515	CA.feces	-0.197089	1.78784e-05	microbe	fecal bile acids	0.000460438	negative
Coprococcus eutactus_A	CA.feces	-0.196809	1.83858e-05	microbe	fecal bile acids	0.000472522	negative
Ruminococcus_B gnavus	GDCA.feces	0.19949	1.89225e-05	microbe	fecal bile acids	0.000484801	positive
Lawsonibacter sp014287875	CA.feces	-0.196465	1.9027e-05	microbe	fecal bile acids	0.000486973	negative
Dysosmobacter sp900542115	CA.feces	-0.196422	1.91084e-05	microbe	fecal bile acids	0.00048754	negative
CAG-307 sp001916215	TCA.plasma	-0.200097	1.94224e-05	microbe	plasma bile acids	0.000494531	negative
SFMI01 sp004556155	GCA.plasma	-0.200236	1.9576e-05	microbe	plasma bile acids	0.000497927	negative
Faecousia sp900546075	GUDCA.plasma	-0.199816	1.99622e-05	microbe	plasma bile acids	0.000506709	negative
CAG-170 sp900549635	TCA.plasma	-0.199701	2.01879e-05	microbe	plasma bile acids	0.000510861	negative
Eubacterium_F sp000433735	DCA.feces	-0.19606	2.02228e-05	microbe	fecal bile acids	0.000511222	negative
Lachnospira eligens	GCA.plasma	-0.19984	2.03465e-05	microbe	plasma bile acids	0.000513296	negative
Alangreenwoodia sp905206455	CDCA.feces	0.196395	2.0386e-05	microbe	fecal bile acids	0.000513768	positive
Blautia_A wexlerae	GUDCA.plasma	0.199195	2.12065e-05	microbe	plasma bile acids	0.000531461	positive
Ventricola sp900548125	GUDCA.plasma	-0.19919	2.12171e-05	microbe	plasma bile acids	0.000531461	negative
UMGS1312 sp900550625	CA.feces	-0.195323	2.13132e-05	microbe	fecal bile acids	0.000533325	negative
Fournierella excrementavium	CA.feces	-0.19529	2.13846e-05	microbe	fecal bile acids	0.00053457	negative
CAG-177 sp003514385	CA.feces	-0.195223	2.15264e-05	microbe	fecal bile acids	0.000537029	negative
UBA738 sp003522945	TCA.plasma	-0.198754	2.21364e-05	microbe	plasma bile acids	0.000551134	negative
SFEL01 sp004557245	GCA.plasma	-0.1989	2.22922e-05	microbe	plasma bile acids	0.000553897	negative
CAG-433 sp000433675	TCA.plasma	-0.198661	2.23367e-05	microbe	plasma bile acids	0.000554444	negative
CAG-83 sp000431575	GUDCA.plasma	-0.198589	2.24927e-05	microbe	plasma bile acids	0.000557756	negative
Eubacterium_F sp900539115	CA.feces	-0.194341	2.34867e-05	microbe	fecal bile acids	0.000580654	negative
Faecalibacterium prausnitzii_D	TCA.plasma	-0.197863	2.41305e-05	microbe	plasma bile acids	0.000594899	negative
CAG-353 sp900066885	TCA.plasma	-0.197861	2.41351e-05	microbe	plasma bile acids	0.000594899	negative
Blautia_A sp000285855	TCA.plasma	-0.197834	2.4198e-05	microbe	plasma bile acids	0.00059526	negative
CAG-273 sp000435755	GCA.plasma	-0.197973	2.43823e-05	microbe	plasma bile acids	0.000599198	negative
Massiliomicrobiota merdigallinarum	GUDCA.plasma	0.197626	2.46892e-05	microbe	plasma bile acids	0.000606138	positive
Butyricimonas virosa	GDCA.feces	-0.19671	2.48204e-05	microbe	fecal bile acids	0.000608752	negative
Blautia_A caecimuris	CDCA.feces	0.194341	2.49561e-05	microbe	fecal bile acids	0.000611475	positive
Eggerthella lenta	CA.feces	0.193679	2.50676e-05	microbe	fecal bile acids	0.000613598	positive
Agathobacter faecis	GCA.plasma	-0.197673	2.50975e-05	microbe	plasma bile acids	0.000613721	negative
Faecalibacterium sp900758465	CA.feces	-0.193515	2.54744e-05	microbe	fecal bile acids	0.000621707	negative
Limivivens sp900543575	TCA.plasma	-0.197277	2.55346e-05	microbe	plasma bile acids	0.000622561	negative
UMGS902 sp003343845	TCA.plasma	-0.196949	2.63537e-05	microbe	plasma bile acids	0.000639374	negative
Choladocola sp003480725	GUDCA.plasma	-0.196857	2.65878e-05	microbe	plasma bile acids	0.000644421	negative
Scatomorpha gallistercoris	GDCA.feces	-0.195919	2.6793e-05	microbe	fecal bile acids	0.000648759	negative
Clostridium sp000435835	GUDCA.plasma	-0.196708	2.69718e-05	microbe	plasma bile acids	0.000652447	negative
Intestinimonas massiliensis	CA.feces	-0.192747	2.7465e-05	microbe	fecal bile acids	0.00066308	negative
Blautia_A massiliensis	DCA.feces	0.192872	2.76789e-05	microbe	fecal bile acids	0.00066759	positive
PeH17 sp000435055	TCA.plasma	-0.196087	2.86285e-05	microbe	plasma bile acids	0.000688477	negative
Ruminococcus_C sp000433635	TCA.plasma	-0.196092	2.86152e-05	microbe	plasma bile acids	0.000688477	negative
Ventricola sp900548125	TCA.plasma	-0.19573	2.96224e-05	microbe	plasma bile acids	0.000711688	negative
Scatosoma sp003150575	CA.feces	-0.191944	2.9706e-05	microbe	fecal bile acids	0.000712359	negative
COE1 sp001916965	GCA.plasma	-0.195915	2.97081e-05	microbe	plasma bile acids	0.000712359	negative
Clostridium sp001916075	TCA.plasma	-0.195673	2.97862e-05	microbe	plasma bile acids	0.000713539	negative
UMGS1312 sp900550625	GUDCA.plasma	-0.195644	2.98666e-05	microbe	plasma bile acids	0.000714773	negative
CAG-238 sp000435615	TCA.plasma	-0.195535	3.01804e-05	microbe	plasma bile acids	0.000721584	negative
HGM13006 sp900756575	CA.feces	-0.191436	3.12105e-05	microbe	fecal bile acids	0.00074549	negative
Anaerostipes sp000508985	CA.feces	0.191424	3.12446e-05	microbe	fecal bile acids	0.000745584	positive
Limivicinus sp003150355	GUDCA.plasma	-0.195144	3.13277e-05	microbe	plasma bile acids	0.000746845	negative
CAG-238 sp000435615	GUDCA.plasma	-0.194969	3.1854e-05	microbe	plasma bile acids	0.00075793	negative
Copromorpha excrementipullorum	CA.feces	-0.191179	3.19984e-05	microbe	fecal bile acids	0.000759221	negative
RUG115 sp900066395	TDCA.feces	-0.229746	3.24e-05	microbe	fecal bile acids	0.000767962	negative
Lactobacillus paragasseri	TCA.plasma	0.194694	3.26983e-05	microbe	plasma bile acids	0.000771329	positive
Lactobacillus gasseri	TCA.plasma	0.194694	3.26983e-05	microbe	plasma bile acids	0.000771329	positive
Limivivens sp900066135	TCA.plasma	-0.194713	3.26384e-05	microbe	plasma bile acids	0.000771329	negative
CAG-83 sp000431575	CA.feces	-0.190915	3.28262e-05	microbe	fecal bile acids	0.000773608	negative
Oliverpabstia faecicola	TCA.plasma	-0.194518	3.3251e-05	microbe	plasma bile acids	0.000782872	negative
Ventricola sp900548125	GCA.plasma	-0.194674	3.34348e-05	microbe	plasma bile acids	0.00078587	negative
Dysosmobacter sp900544615	CA.feces	-0.190651	3.36762e-05	microbe	fecal bile acids	0.000788375	negative
Eubacterium_F sp000433735	TCA.plasma	-0.194396	3.36396e-05	microbe	plasma bile acids	0.000788375	negative
Blautia_A sp900066355	TCA.plasma	-0.194256	3.40872e-05	microbe	plasma bile acids	0.000796222	negative
Blautia_A sp900120195	TCA.plasma	-0.194256	3.40872e-05	microbe	plasma bile acids	0.000796222	negative
Veillonella atypica	LCA.feces	-0.193915	3.45066e-05	microbe	fecal bile acids	0.000804764	negative
Faecalibacterium sp900539945	CA.feces	-0.190175	3.52612e-05	microbe	fecal bile acids	0.000820811	negative
Evtepia gabavorous	CDCA.feces	0.190753	3.53578e-05	microbe	fecal bile acids	0.000822286	positive
Enterocloster sp001517625	TCA.plasma	0.19373	3.58305e-05	microbe	plasma bile acids	0.000832494	positive
Roseburia hominis	TCA.plasma	-0.193696	3.59476e-05	microbe	plasma bile acids	0.000834431	negative
Veillonella parvula_A	DCA.feces	-0.190085	3.62671e-05	microbe	fecal bile acids	0.000840267	negative
Scatosoma sp003150575	GCA.plasma	-0.193816	3.62633e-05	microbe	plasma bile acids	0.000840267	negative
Copromonas sp900066785	TCA.plasma	-0.193437	3.68382e-05	microbe	plasma bile acids	0.000852699	negative
ER4 sp003522105	CA.feces	-0.189594	3.72949e-05	microbe	fecal bile acids	0.000862461	negative
CAG-45 sp000438375	GCA.plasma	-0.193334	3.79507e-05	microbe	plasma bile acids	0.000876806	negative
Limiplasma pullistercoris	CA.feces	-0.189245	3.85669e-05	microbe	fecal bile acids	0.000886896	negative
UMGS973 sp900547295	CA.feces	-0.189267	3.84843e-05	microbe	fecal bile acids	0.000886896	negative
CAG-103 sp900757655	GCA.plasma	-0.193164	3.85655e-05	microbe	plasma bile acids	0.000886896	negative
Blautia_A sp900066335	DCA.feces	0.189352	3.89107e-05	microbe	fecal bile acids	0.000893138	positive
Alistipes communis	GUDCA.plasma	-0.192782	3.91863e-05	microbe	plasma bile acids	0.000898629	negative
Coprococcus eutactus_A	TCA.plasma	-0.192735	3.93586e-05	microbe	plasma bile acids	0.000901743	negative
Streptococcus sp000187445	GUDCA.plasma	0.19243	4.05058e-05	microbe	plasma bile acids	0.000927166	positive
CAG-177 sp003514385	GCA.plasma	-0.192547	4.08682e-05	microbe	plasma bile acids	0.000933731	negative
Roseburia intestinalis	GUDCA.plasma	-0.192338	4.0858e-05	microbe	plasma bile acids	0.000933731	negative
Blautia coccoides	CA.feces	0.188619	4.09505e-05	microbe	fecal bile acids	0.000934747	positive
CAG-170 sp002404795	TDCA.feces	-0.226699	4.14416e-05	microbe	fecal bile acids	0.000945083	negative
Gemmiger sp900540775	TCA.plasma	-0.192146	4.16024e-05	microbe	plasma bile acids	0.000947875	negative
CAG-194 sp000432915	TCA.plasma	-0.192121	4.17e-05	microbe	plasma bile acids	0.000949223	negative
Dysosmobacter sp900550685	GUDCA.plasma	-0.191899	4.25778e-05	microbe	plasma bile acids	0.00096742	negative
Mediterraneibacter torques	CDCA.feces	0.18853	4.3736e-05	microbe	fecal bile acids	0.000990094	positive
Enterocloster sp001517625	GCA.plasma	0.191739	4.40806e-05	microbe	plasma bile acids	0.000996069	positive
Clostridium_Q fessum	GCA.plasma	-0.191641	4.44884e-05	microbe	plasma bile acids	0.00100436	negative
Faecalibacterium prausnitzii_E	GUDCA.plasma	-0.191387	4.46695e-05	microbe	plasma bile acids	0.00100753	negative
Coprococcus eutactus_A	GCA.plasma	-0.191434	4.53569e-05	microbe	plasma bile acids	0.0010221	negative
CAG-95 sp900066375	GUDCA.plasma	-0.19092	4.66573e-05	microbe	plasma bile acids	0.00104568	negative
Anaerotruncus colihominis	DCA.feces	0.187313	4.7267e-05	microbe	fecal bile acids	0.00105647	positive
Lawsonibacter sp900549405	TCA.plasma	-0.190724	4.7522e-05	microbe	plasma bile acids	0.00106025	negative
CAG-83 sp000431575	GCA.plasma	-0.19079	4.8162e-05	microbe	plasma bile acids	0.00107259	negative
Lawsonibacter sp900549405	GCA.plasma	-0.190721	4.84704e-05	microbe	plasma bile acids	0.00107752	negative
KLE1615 sp900066985	GCA.plasma	-0.190655	4.87691e-05	microbe	plasma bile acids	0.00108221	negative
Eubacterium_G sp000434315	GUDCA.plasma	-0.190454	4.87314e-05	microbe	plasma bile acids	0.00108221	negative
Merdimonas faecis	GUDCA.plasma	0.190308	4.93955e-05	microbe	plasma bile acids	0.00109414	positive
Angelakisella sp900547385	GUDCA.plasma	-0.190229	4.97612e-05	microbe	plasma bile acids	0.00110126	negative
Blautia_A sp900066145	CA.feces	-0.186523	4.99979e-05	microbe	fecal bile acids	0.00110452	negative
Faecalimonas phoceensis	GUDCA.plasma	0.190089	5.04145e-05	microbe	plasma bile acids	0.00111272	positive
Enterocloster sp001517625	GUDCA.plasma	0.189852	5.15362e-05	microbe	plasma bile acids	0.00113545	positive
Coprococcus sp900066115	GUDCA.plasma	-0.189777	5.18948e-05	microbe	plasma bile acids	0.00114132	negative
Coprococcus sp000154245	GUDCA.plasma	-0.189777	5.18948e-05	microbe	plasma bile acids	0.00114132	negative
Merdisoma sp900066385	GCA.plasma	-0.189975	5.19458e-05	microbe	plasma bile acids	0.00114142	negative
UBA4285 sp900545225	CA.feces	-0.186071	5.2182e-05	microbe	fecal bile acids	0.00114559	negative
CAG-196 sp002102975	GCA.plasma	-0.18987	5.24534e-05	microbe	plasma bile acids	0.00115053	negative
Holdemania filiformis	GCA.feces	-0.198073	5.26698e-05	microbe	fecal bile acids	0.00115425	negative
ER4 sp003522105	GCA.plasma	-0.18977	5.29412e-05	microbe	plasma bile acids	0.00115917	negative
Victivallis vadensis	TCA.plasma	-0.189511	5.31893e-05	microbe	plasma bile acids	0.00116357	negative
CAG-103 sp900757655	GUDCA.plasma	-0.189277	5.43548e-05	microbe	plasma bile acids	0.00118801	negative
Blautia_A wexlerae	CDCA.feces	0.18615	5.47663e-05	microbe	fecal bile acids	0.00119595	positive
Limivicinus sp900547315	TCA.plasma	-0.189036	5.55792e-05	microbe	plasma bile acids	0.00121156	negative
Choladousia sp902363135	GCA.plasma	-0.189215	5.57281e-05	microbe	plasma bile acids	0.00121373	negative
Veillonella nakazawae	TCDCA.feces	0.195877	5.64973e-05	microbe	fecal bile acids	0.0012294	positive
Clostridium_Q fessum	TCA.plasma	-0.188769	5.69677e-05	microbe	plasma bile acids	0.00123855	negative
Anaerostipes sp000508985	GCA.plasma	0.188752	5.8157e-05	microbe	plasma bile acids	0.00126329	positive
CAG-83 sp900547745	GUDCA.plasma	-0.188498	5.84074e-05	microbe	plasma bile acids	0.00126762	negative
Agathobaculum sp900291975	CA.feces	0.184645	5.96757e-05	microbe	fecal bile acids	0.00129174	positive
Ruminococcus_C callidus	GUDCA.plasma	-0.188202	6.00208e-05	microbe	plasma bile acids	0.00129693	negative
Faecalimonas phoceensis	CA.feces	0.184565	6.0125e-05	microbe	fecal bile acids	0.00129805	positive
Lachnospira sp003537285	GUDCA.plasma	-0.187879	6.18304e-05	microbe	plasma bile acids	0.0013279	negative
CAG-103 sp900543625	GUDCA.plasma	-0.187818	6.21799e-05	microbe	plasma bile acids	0.00133078	negative
Veillonella atypica	CA.feces	0.18414	6.25654e-05	microbe	fecal bile acids	0.00133787	positive
CAG-103 sp000432375	TUDCA.feces	0.18387	6.30132e-05	microbe	fecal bile acids	0.00134628	positive
Schaedlerella glycyrrhizinilytica_A	CA.feces	0.184028	6.32258e-05	microbe	fecal bile acids	0.00134966	positive
CAG-95 sp900066375	GCA.plasma	-0.187699	6.40615e-05	microbe	plasma bile acids	0.00136513	negative
Clostridium sp001916075	GUDCA.plasma	-0.187472	6.4185e-05	microbe	plasma bile acids	0.00136659	negative
CAG-449 sp900551385	CA.feces	-0.183676	6.5338e-05	microbe	fecal bile acids	0.00138755	negative
UBA11524 sp000437595	CA.feces	-0.183595	6.58341e-05	microbe	fecal bile acids	0.00139568	negative
ER4 sp003522105	GUDCA.plasma	-0.187073	6.65724e-05	microbe	plasma bile acids	0.00141013	negative
UMGS973 sp900547295	GUDCA.plasma	-0.186823	6.81108e-05	microbe	plasma bile acids	0.00143901	negative
SFMI01 sp004556155	CA.feces	-0.183082	6.90555e-05	microbe	fecal bile acids	0.00145772	negative
Copromorpha sp900066305	CA.feces	-0.182996	6.9609e-05	microbe	fecal bile acids	0.00146815	negative
UBA7597 sp900542935	CDCA.feces	-0.183519	7.0005e-05	microbe	fecal bile acids	0.00147398	negative
CAG-115 sp003531585	CA.feces	-0.182817	7.07801e-05	microbe	fecal bile acids	0.00148524	negative
UMGS1375 sp900066615	TCA.plasma	-0.186365	7.10191e-05	microbe	plasma bile acids	0.00148899	negative
Lachnospira rogosae_A	GUDCA.plasma	-0.186114	7.26585e-05	microbe	plasma bile acids	0.00151692	negative
Phocaeicola vulgatus	TCA.plasma	0.186009	7.33533e-05	microbe	plasma bile acids	0.00153013	positive
Lawsonibacter sp900066825	CA.feces	0.182382	7.36891e-05	microbe	fecal bile acids	0.00153584	positive
CAG-177 sp003514385	TCDCA.feces	-0.19283	7.39685e-05	microbe	fecal bile acids	0.00154037	negative
CAG-83 sp900548615	GCA.plasma	-0.186096	7.41456e-05	microbe	plasma bile acids	0.00154146	negative
Alangreenwoodia sp905206455	DCA.feces	0.182468	7.44262e-05	microbe	fecal bile acids	0.00154599	positive
Acetatifactor intestinalis	GUDCA.plasma	-0.185733	7.52181e-05	microbe	plasma bile acids	0.00156082	negative
Faecousia sp003525905	GDCA.feces	-0.184588	7.75373e-05	microbe	fecal bile acids	0.0016049	negative
Adlercreutzia celatus_A	GCA.plasma	-0.185382	7.91019e-05	microbe	plasma bile acids	0.00163486	negative
Anaerotignum faecicola	GUDCA.plasma	-0.185068	7.98914e-05	microbe	plasma bile acids	0.00164567	negative
Choladousia sp902363135	GUDCA.plasma	-0.185084	7.97778e-05	microbe	plasma bile acids	0.00164567	negative
Oliverpabstia intestinalis	CA.feces	-0.181494	7.99993e-05	microbe	fecal bile acids	0.00164652	negative
Mediterraneibacter faecis	CA.feces	-0.181252	8.18017e-05	microbe	fecal bile acids	0.00167663	negative
Dysosmobacter sp900544615	CDCA.feces	-0.181643	8.32157e-05	microbe	fecal bile acids	0.00170279	negative
Veillonella parvula_A	CA.feces	0.18104	8.34155e-05	microbe	fecal bile acids	0.00170546	positive
Roseburia hominis	GCA.plasma	-0.184766	8.36292e-05	microbe	plasma bile acids	0.001707	negative
CAG-83 sp001916855	GDCA.feces	-0.183679	8.42084e-05	microbe	fecal bile acids	0.00171741	negative
Veillonella atypica	CDCA.feces	-0.18144	8.47829e-05	microbe	fecal bile acids	0.0017277	negative
RUG115 sp900066395	GDCA.feces	-0.183505	8.55505e-05	microbe	fecal bile acids	0.0017419	negative
Massiliomicrobiota merdigallinarum	TCA.plasma	0.184081	8.73389e-05	microbe	plasma bile acids	0.00177685	positive
Ligilactobacillus ruminis	TCA.feces	-0.18025	8.81348e-05	microbe	fecal bile acids	0.00179009	negative
Rubneribacter badeniensis	GCA.plasma	0.184174	8.82118e-05	microbe	plasma bile acids	0.00179019	positive
Lachnospira eligens	GUDCA.plasma	-0.183847	8.91961e-05	microbe	plasma bile acids	0.00180571	negative
Alectryocaccomicrobium faecavium	CA.feces	-0.180272	8.95058e-05	microbe	fecal bile acids	0.00180753	negative
Methanobrevibacter_A smithii	TCA.plasma	-0.18365	9.0793e-05	microbe	plasma bile acids	0.00183203	negative
Ventricola sp900542445	TCA.plasma	-0.183573	9.14256e-05	microbe	plasma bile acids	0.00184179	negative
Gemmiger qucibialis	GCA.plasma	-0.183765	9.15112e-05	microbe	plasma bile acids	0.00184201	negative
Ligilactobacillus ruminis	TCA.plasma	-0.183507	9.19624e-05	microbe	plasma bile acids	0.00184958	negative
CAG-83 sp003539495	GCA.plasma	-0.183662	9.23577e-05	microbe	plasma bile acids	0.00185602	negative
UMGS1696 sp900753285	CA.feces	-0.179878	9.27954e-05	microbe	fecal bile acids	0.0018633	negative
Ventricola sp900548125	CA.feces	-0.179556	9.55583e-05	microbe	fecal bile acids	0.00191062	negative
Lachnospira sp000436535	CDCA.feces	-0.180069	9.60897e-05	microbe	fecal bile acids	0.00191543	negative
Protoclostridium sp900761765	CA.feces	-0.179497	9.6082e-05	microbe	fecal bile acids	0.00191543	negative
Blautia coccoides	TDCA.feces	0.215822	9.71039e-05	microbe	fecal bile acids	0.00193098	positive
Agathobaculum sp003481705	TCA.plasma	-0.182906	9.70588e-05	microbe	plasma bile acids	0.00193098	negative
Ventrisoma faecale	GUDCA.plasma	0.1827	9.88624e-05	microbe	plasma bile acids	0.00196436	positive
Ventrimonas sp003478505	GUDCA.plasma	-0.182664	9.91797e-05	microbe	plasma bile acids	0.00196908	negative
Copromonas sp900066785	TUDCA.feces	0.178881	9.98893e-05	microbe	fecal bile acids	0.00197999	positive
Copromorpha sp905193765	TCA.plasma	-0.182521	0.000100452	microbe	plasma bile acids	0.00198955	negative
CAG-115 sp003531585	GCA.plasma	-0.182582	0.00010172	microbe	plasma bile acids	0.00201144	negative
Clostridium sp000435835	GCA.plasma	-0.182459	0.00010284	microbe	plasma bile acids	0.00202984	negative
CAG-170 sp900549635	GUDCA.plasma	-0.182252	0.000102897	microbe	plasma bile acids	0.00202984	negative
UBA737 sp900549055	TCA.plasma	-0.182183	0.000103532	microbe	plasma bile acids	0.0020391	negative
CAG-83 sp900548615	TCA.plasma	-0.182076	0.000104523	microbe	plasma bile acids	0.00205535	negative
Massiliomicrobiota sp002160865	GUDCA.plasma	0.182014	0.000105099	microbe	plasma bile acids	0.00206502	positive
CAG-170 sp900549635	GCA.plasma	-0.182175	0.000105472	microbe	plasma bile acids	0.00206741	negative
Dysosmobacter welbionis	GUDCA.plasma	0.181978	0.00010544	microbe	plasma bile acids	0.00206741	positive
BX12 sp014333425	CDCA.feces	0.178943	0.000106412	microbe	fecal bile acids	0.00208315	positive
Choladocola sp018223365	GCA.plasma	-0.182072	0.000106443	microbe	plasma bile acids	0.00208315	negative
Schaedlerella glycyrrhizinilytica_A	TCA.plasma	0.181811	0.000107014	microbe	plasma bile acids	0.00209267	positive
UMGS1264 sp904399395	LCA.feces	0.181478	0.000108292	microbe	fecal bile acids	0.00210764	positive
Adlercreutzia celatus_A	GUDCA.plasma	-0.181704	0.000108038	microbe	plasma bile acids	0.00210764	negative
Choladousia sp902363135	TCA.plasma	-0.181685	0.000108225	microbe	plasma bile acids	0.00210764	negative
Parasutterella excrementihominis	GCA.plasma	-0.181581	0.000111186	microbe	plasma bile acids	0.00215887	negative
CAG-269 sp003525075	GUDCA.plasma	-0.18127	0.000112291	microbe	plasma bile acids	0.00217861	negative
Merdisoma sp900066385	TDCA.feces	-0.213789	0.000113333	microbe	fecal bile acids	0.0021971	negative
Lachnospira sp000437735	GUDCA.plasma	-0.180835	0.000116698	microbe	plasma bile acids	0.00225878	negative
Streptococcus sp000187445	GCA.plasma	0.180959	0.000117484	microbe	plasma bile acids	0.00227044	positive
UMGS902 sp003343845	GCA.plasma	-0.180883	0.000118273	microbe	plasma bile acids	0.00228034	negative
Copromonas sp900066535	TUDCA.feces	0.17684	0.000120185	microbe	fecal bile acids	0.00231359	positive
Agathobacter sp900552085	GCA.plasma	-0.180587	0.000121401	microbe	plasma bile acids	0.00233153	negative
Anaeromassilibacillus stercoravium	CA.feces	-0.176891	0.00012166	microbe	fecal bile acids	0.00233469	negative
Blautia_A obeum	CA.feces	-0.176761	0.000123101	microbe	fecal bile acids	0.00236051	negative
Lachnospira sp003537285	TCA.plasma	-0.180202	0.000123409	microbe	plasma bile acids	0.0023646	negative
Massilistercora timonensis	CA.feces	-0.176667	0.000124143	microbe	fecal bile acids	0.00237497	negative
Dysosmobacter sp900550685	CA.feces	-0.176655	0.000124272	microbe	fecal bile acids	0.00237559	negative
Faecousia sp003525905	GCA.plasma	-0.179727	0.00013095	microbe	plasma bile acids	0.00249361	negative
Evtepia sp004556345	CA.feces	-0.176047	0.000131243	microbe	fecal bile acids	0.00249533	negative
Butyribacter intestini	TCA.plasma	-0.179512	0.000131149	microbe	plasma bile acids	0.00249533	negative
Copromorpha sp900549125	GDCA.feces	-0.178709	0.000131344	microbe	fecal bile acids	0.00249534	negative
Mediterraneibacter massiliensis	CDCA.feces	0.176423	0.000133442	microbe	fecal bile acids	0.00252161	positive
CAG-433 sp000433675	CA.feces	-0.175866	0.000133389	microbe	fecal bile acids	0.00252161	negative
Intestinibacter sp900540355	DCA.feces	-0.175989	0.000134148	microbe	fecal bile acids	0.00253302	negative
Eubacterium_G ventriosum	GUDCA.plasma	-0.179187	0.000134937	microbe	plasma bile acids	0.00253662	negative
Merdivicinus sp900555435	GUDCA.plasma	-0.179209	0.000134676	microbe	plasma bile acids	0.00253662	negative
CAG-83 sp900547745	TCA.plasma	-0.179208	0.000134699	microbe	plasma bile acids	0.00253662	negative
CAG-83 sp900552475	GUDCA.plasma	-0.179175	0.00013509	microbe	plasma bile acids	0.00253723	negative
Ruminococcus_B gnavus	TUDCA.feces	-0.175511	0.000135421	microbe	fecal bile acids	0.00254151	negative
Anaerotignum lactatifermentans	GUDCA.plasma	0.179063	0.000136423	microbe	plasma bile acids	0.00255836	positive
Streptococcus sp900766505	TCA.plasma	0.178838	0.000139129	microbe	plasma bile acids	0.00260714	positive
PeH17 sp000435055	GUDCA.plasma	-0.178793	0.00013968	microbe	plasma bile acids	0.00261151	negative
Streptococcus parasanguinis_B	TCA.plasma	0.178801	0.00013959	microbe	plasma bile acids	0.00261151	positive
CAG-83 sp003487665	CA.feces	-0.175271	0.000140663	microbe	fecal bile acids	0.00262792	negative
UBA6398 sp003150315	TCDCA.feces	-0.185253	0.000142039	microbe	fecal bile acids	0.0026516	negative
UMGS1264 sp904399395	GDCA.feces	-0.177762	0.00014277	microbe	fecal bile acids	0.00266123	negative
Oliverpabstia faecicola	GUDCA.plasma	-0.178544	0.00014276	microbe	plasma bile acids	0.00266123	negative
Collinsella sp900540945	GDCA.feces	-0.177673	0.000143885	microbe	fecal bile acids	0.00267797	negative
Gemmiger formicilis	GUDCA.plasma	-0.178377	0.000144859	microbe	plasma bile acids	0.00269408	negative
Lawsonibacter sp900066645	CDCA.feces	0.175438	0.000145658	microbe	fecal bile acids	0.00270474	positive
Lachnospira sp000436475	TCA.plasma	-0.178306	0.000145761	microbe	plasma bile acids	0.00270474	negative
Ventricola sp900542445	GCA.plasma	-0.178477	0.000146094	microbe	plasma bile acids	0.00270889	negative
Lachnospira sp000437735	TCA.plasma	-0.1782	0.000147114	microbe	plasma bile acids	0.00271962	negative
Faecalibacterium prausnitzii_G	CA.feces	-0.174723	0.000147701	microbe	fecal bile acids	0.00272435	negative
Phocaeicola dorei	GCA.plasma	0.178358	0.000147616	microbe	plasma bile acids	0.00272435	positive
Eubacterium_G sp000432355	CA.feces	-0.174621	0.00014905	microbe	fecal bile acids	0.00274514	negative
Alistipes senegalensis	CA.feces	-0.174563	0.00014981	microbe	fecal bile acids	0.00275625	negative
CAG-302 sp001916775	TCA.plasma	-0.177987	0.000149876	microbe	plasma bile acids	0.00275625	negative
Gemmiger qucibialis	GUDCA.plasma	-0.177921	0.000150737	microbe	plasma bile acids	0.00276795	negative
Hungatella effluvii	GCA.plasma	0.177855	0.00015422	microbe	plasma bile acids	0.00282352	positive
Erysipelatoclostridium ramosum	GDCA.feces	0.176759	0.000155875	microbe	fecal bile acids	0.00284748	positive
Phocaeicola dorei	TCA.plasma	0.177548	0.000155711	microbe	plasma bile acids	0.00284748	positive
Butyribacter sp000436755	CA.feces	-0.174056	0.000156713	microbe	fecal bile acids	0.00286067	negative
CAG-115 sp003531585	TCA.plasma	-0.177451	0.000157037	microbe	plasma bile acids	0.00286447	negative
Haemophilus_D parainfluenzae	DCA.feces	-0.174012	0.000159905	microbe	fecal bile acids	0.0029082	negative
Limivicinus sp003150355	TCA.plasma	-0.176957	0.000163913	microbe	plasma bile acids	0.00297671	negative
Fusicatenibacter sp900543115	GUDCA.plasma	0.176825	0.000165793	microbe	plasma bile acids	0.00300422	positive
Phocaeicola vulgatus	GCA.plasma	0.176996	0.000166149	microbe	plasma bile acids	0.00300627	positive
Copromorpha sp900549125	GCA.plasma	-0.176964	0.000166612	microbe	plasma bile acids	0.00301244	negative
Lawsonibacter sp900549405	GUDCA.plasma	-0.176729	0.000167182	microbe	plasma bile acids	0.00302052	negative
Haemophilus_D parainfluenzae_K	DCA.feces	-0.173471	0.000167733	microbe	fecal bile acids	0.00302826	negative
Copromorpha sp900066305	GCA.plasma	-0.176851	0.000168239	microbe	plasma bile acids	0.00303518	negative
Faecalimonas umbilicata	GDCA.feces	0.175698	0.000170964	microbe	fecal bile acids	0.00308008	positive
UMGS911 sp900545935	GCA.plasma	-0.176657	0.000171086	microbe	plasma bile acids	0.00308008	negative
Ventrimonas sp003480315	GUDCA.plasma	-0.176461	0.000171102	microbe	plasma bile acids	0.00308008	negative
Acutalibacter stercoravium	TCA.plasma	0.176447	0.000171313	microbe	plasma bile acids	0.00308165	positive
Limiplasma sp900548145	CA.feces	-0.173013	0.000171834	microbe	fecal bile acids	0.00308876	negative
Borkfalkia ceftriaxoniphila	GUDCA.plasma	-0.176362	0.000172572	microbe	plasma bile acids	0.00309751	negative
UBA737 sp900549755	GUDCA.plasma	-0.176337	0.000172953	microbe	plasma bile acids	0.00310209	negative
COE1 sp001916965	GUDCA.plasma	-0.176322	0.000173169	microbe	plasma bile acids	0.00310373	negative
ER4 sp003522105	DCA.plasma	-0.199903	0.000174261	microbe	plasma bile acids	0.00312102	negative
Faecalibacterium prausnitzii_D	CA.feces	-0.172842	0.000174429	microbe	fecal bile acids	0.00312178	negative
Alistipes shahii	TCA.plasma	-0.176167	0.000175514	microbe	plasma bile acids	0.00313891	negative
Blautia_A sp900066505	GCA.plasma	-0.176326	0.000176045	microbe	plasma bile acids	0.00314613	negative
CAG-83 sp000435975	CA.feces	-0.172677	0.000176992	microbe	fecal bile acids	0.00316077	negative
CAG-269 sp003525075	TCA.plasma	-0.176037	0.00017748	microbe	plasma bile acids	0.0031672	negative
Barnesiella intestinihominis	CA.feces	-0.172468	0.00018027	microbe	fecal bile acids	0.00320771	negative
Prevotella copri_A	CA.feces	-0.172346	0.000182205	microbe	fecal bile acids	0.00323982	negative
Fimisoma sp000435715	CA.feces	-0.17208	0.000186504	microbe	fecal bile acids	0.0033091	negative
Anaerotignum sp001304995	GUDCA.plasma	0.175129	0.000191918	microbe	plasma bile acids	0.00340028	positive
SFEL01 sp004557245	GDCA.feces	-0.174337	0.000192325	microbe	fecal bile acids	0.00340505	negative
CAJFUR01 sp904420575	LCA.feces	0.174829	0.00019368	microbe	fecal bile acids	0.00342414	positive
UMGS1375 sp900066615	GCA.plasma	-0.175159	0.000194624	microbe	plasma bile acids	0.00343835	negative
Onthomonas sp900545815	GCA.plasma	-0.174794	0.000200797	microbe	plasma bile acids	0.00352975	negative
UMGS621 sp900543915	CA.feces	-0.171219	0.000201096	microbe	fecal bile acids	0.00353249	negative
Victivallis lenta	TCA.plasma	-0.174375	0.000204723	microbe	plasma bile acids	0.00359109	negative
Alistipes putredinis	GCA.plasma	-0.174461	0.000206584	microbe	plasma bile acids	0.00362115	negative
Gemmiger qucibialis	TCA.plasma	-0.174201	0.000207772	microbe	plasma bile acids	0.00363941	negative
Bifidobacterium scardovii	CA.feces	0.170771	0.000209084	microbe	fecal bile acids	0.00365978	positive
UMGS902 sp003343845	GUDCA.plasma	-0.174037	0.000210713	microbe	plasma bile acids	0.00368568	negative
Agathobacter sp000434275	GCA.plasma	-0.174192	0.000211382	microbe	plasma bile acids	0.00369478	negative
Coprococcus_A sp900548825	TCA.plasma	-0.173884	0.000213483	microbe	plasma bile acids	0.00372886	negative
Butyribacter intestini	TUDCA.feces	0.170223	0.000215884	microbe	fecal bile acids	0.00376546	positive
COE1 sp001916965	CDCA.feces	-0.170849	0.00021773	microbe	fecal bile acids	0.00379499	negative
Dysosmobacter pullicola	CA.feces	-0.170213	0.000219482	microbe	fecal bile acids	0.00382282	negative
Enterocloster citroniae	DCA.feces	0.170239	0.000222438	microbe	fecal bile acids	0.00386886	positive
Blautia_A sp900548245	TCA.plasma	-0.173332	0.000223753	microbe	plasma bile acids	0.00388353	negative
Lawsonibacter asaccharolyticus	LCA.feces	0.173034	0.000225801	microbe	fecal bile acids	0.0039074	positive
Agathobacter sp000434275	CA.feces	-0.16989	0.000225702	microbe	fecal bile acids	0.0039074	negative
UBA3818 sp900557155	TCA.plasma	-0.173245	0.000225404	microbe	plasma bile acids	0.0039074	negative
CAG-83 sp001916855	GUDCA.plasma	-0.173088	0.000228428	microbe	plasma bile acids	0.00394525	negative
Flavonifractor avistercoris	CA.feces	-0.169544	0.000232554	microbe	fecal bile acids	0.0040081	negative
Copromonas sp000435795	DCA.feces	0.169598	0.000235109	microbe	fecal bile acids	0.00404367	positive
Limivivens sp900543575	CA.feces	-0.16935	0.000236481	microbe	fecal bile acids	0.00406444	negative
Lawsonibacter sp900066825	CDCA.feces	0.169855	0.000237242	microbe	fecal bile acids	0.00407186	positive
Anaerotignum faecicola	CA.feces	-0.169202	0.000239529	microbe	fecal bile acids	0.0041054	negative
Veillonella dispar	TCDCA.feces	0.178846	0.00024178	microbe	fecal bile acids	0.0041411	positive
Anaerotignum lactatifermentans	DCA.feces	0.169249	0.000242279	microbe	fecal bile acids	0.00414377	positive
Ventricola sp900542445	GUDCA.plasma	-0.172393	0.000242281	microbe	plasma bile acids	0.00414377	negative
UBA11452 sp003526375	GUDCA.plasma	-0.172386	0.000242439	microbe	plasma bile acids	0.00414377	negative
CAG-1427 sp000436075	CA.feces	-0.169044	0.000242818	microbe	fecal bile acids	0.00414739	negative
Collinsella aerofaciens_I	CDCA.feces	0.16952	0.000244161	microbe	fecal bile acids	0.00416744	positive
Limivicinus sp900547315	GCA.plasma	-0.172399	0.000246086	microbe	plasma bile acids	0.00419451	negative
CAG-288 sp000437395	TCA.plasma	-0.172188	0.000246525	microbe	plasma bile acids	0.00419908	negative
Agathobacter faecis	TCA.plasma	-0.17213	0.000247728	microbe	plasma bile acids	0.00421667	negative
Copromorpha sp905193765	GUDCA.plasma	-0.171861	0.00025342	microbe	plasma bile acids	0.00429284	negative
BX12 sp014333425	LCA.feces	0.171492	0.000257293	microbe	fecal bile acids	0.00434652	positive
CAG-345 sp000433315	CA.feces	-0.168288	0.000259126	microbe	fecal bile acids	0.00437449	negative
Prevotella copri	CA.feces	-0.168188	0.000261347	microbe	fecal bile acids	0.00440597	negative
Prevotella sp015074785	CA.feces	-0.168188	0.000261347	microbe	fecal bile acids	0.00440597	negative
Alistipes putredinis	GUDCA.plasma	-0.171452	0.000262294	microbe	plasma bile acids	0.00441892	negative
Lawsonibacter asaccharolyticus	DCA.feces	0.168169	0.000265807	microbe	fecal bile acids	0.00447505	positive
Butyricimonas faecihominis	CA.feces	-0.167971	0.000266251	microbe	fecal bile acids	0.00447947	negative
Lawsonibacter sp900549405	TUDCA.feces	0.167727	0.000267771	microbe	fecal bile acids	0.00450151	positive
UMGS1766 sp900554855	CA.feces	-0.167869	0.000268581	microbe	fecal bile acids	0.00450946	negative
Copromorpha excrementipullorum	LCA.feces	0.170929	0.000269786	microbe	fecal bile acids	0.00452661	positive
CAG-288 sp000437395	CDCA.feces	-0.168247	0.000272253	microbe	fecal bile acids	0.00456491	negative
Lachnospira sp000437735	GCA.plasma	-0.171136	0.000273659	microbe	plasma bile acids	0.00458537	negative
Clostridium sp900540255	TCA.plasma	-0.170899	0.000274781	microbe	plasma bile acids	0.00460105	negative
CAG-1427 sp000435675	CA.feces	-0.167225	0.000283778	microbe	fecal bile acids	0.00474204	negative
Butyricimonas virosa	CA.feces	-0.167146	0.000285716	microbe	fecal bile acids	0.00476797	negative
Ruthenibacterium lactatiformans	TCDCA.feces	-0.176749	0.000286654	microbe	fecal bile acids	0.00478041	negative
Negativibacillus sp000435195	DCA.feces	0.167246	0.000287606	microbe	fecal bile acids	0.00479305	positive
Alistipes shahii	CA.feces	-0.166969	0.000290055	microbe	fecal bile acids	0.00481437	negative
CAG-238 sp000435615	CA.feces	-0.16698	0.000289782	microbe	fecal bile acids	0.00481437	negative
1XD42-69 sp014287635	GCA.plasma	-0.170445	0.000289943	microbe	plasma bile acids	0.00481437	negative
Parasutterella excrementihominis	TCA.plasma	-0.170279	0.000289418	microbe	plasma bile acids	0.00481437	negative
Mailhella merdigallinarum	TCA.plasma	-0.17019	0.00029158	microbe	plasma bile acids	0.00483643	negative
Adlercreutzia celatus_A	TCA.plasma	-0.170165	0.000292196	microbe	plasma bile acids	0.0048434	negative
Coprococcus eutactus_A	GUDCA.plasma	-0.170081	0.000294237	microbe	plasma bile acids	0.00487395	negative
KLE1615 sp900066985	GUDCA.plasma	-0.169975	0.000296847	microbe	plasma bile acids	0.0049139	negative
Ruminococcus_C callidus	GCA.plasma	-0.170133	0.000297604	microbe	plasma bile acids	0.00492312	negative
Limiplasma sp900548145	GUDCA.plasma	-0.169915	0.000298359	microbe	plasma bile acids	0.00493231	negative
UBA3818 sp900557155	GUDCA.plasma	-0.169842	0.000300172	microbe	plasma bile acids	0.00495897	negative
Lachnospira sp900316325	GUDCA.plasma	-0.16976	0.000302238	microbe	plasma bile acids	0.00498643	negative
Pullichristensenella excrementipullorum	TCDCA.feces	-0.175946	0.000305794	microbe	fecal bile acids	0.00503836	negative
CAG-83 sp000435555	CDCA.feces	-0.166859	0.000306306	microbe	fecal bile acids	0.00504344	negative
Adlercreutzia equolifaciens	GUDCA.plasma	-0.169536	0.000307908	microbe	plasma bile acids	0.00506642	negative
CAG-83 sp003487665	GCA.plasma	-0.169696	0.000308616	microbe	plasma bile acids	0.0050747	negative
CAG-83 sp000431575	TCA.plasma	-0.169285	0.000314404	microbe	plasma bile acids	0.00515615	negative
BX12 sp014333425	DCA.feces	0.166142	0.000315839	microbe	fecal bile acids	0.00517624	positive
CAG-194 sp000432915	CA.feces	-0.165949	0.0003163	microbe	fecal bile acids	0.00517692	negative
Mediterraneibacter torques	GCA.plasma	0.169408	0.000316101	microbe	plasma bile acids	0.00517692	positive
UBA738 sp003522945	GCA.plasma	-0.169359	0.000317389	microbe	plasma bile acids	0.00518885	negative
Lawsonibacter sp014287875	GUDCA.plasma	-0.169161	0.000317659	microbe	plasma bile acids	0.00518885	negative
Merdisoma sp900066385	GUDCA.plasma	-0.169166	0.000317547	microbe	plasma bile acids	0.00518885	negative
Choladousia sp902363135	TUDCA.feces	0.165479	0.000324266	microbe	fecal bile acids	0.00528399	positive
CAG-177 sp003514385	TDCA.feces	-0.199415	0.000324339	microbe	fecal bile acids	0.00528399	negative
Agathobaculum sp900291975	DCA.plasma	0.191562	0.000325608	microbe	plasma bile acids	0.00530116	positive
QAMH01 sp900544245	TCA.plasma	-0.168822	0.000326748	microbe	plasma bile acids	0.00531272	negative
Blautia_A wexlerae	DCA.feces	0.165692	0.000328094	microbe	fecal bile acids	0.00532759	positive
Agathobacter sp905209075	TCA.plasma	-0.168776	0.00032798	microbe	plasma bile acids	0.00532759	negative
CAG-349 sp003539515	CA.feces	-0.16527	0.000334961	microbe	fecal bile acids	0.00542838	negative
Limivicinus sp003150355	GCA.plasma	-0.168559	0.000339109	microbe	plasma bile acids	0.00549202	negative
CAG-238 sp900551415	CA.feces	-0.165073	0.000340587	microbe	fecal bile acids	0.00551233	negative
UMGS911 sp900545935	TCA.plasma	-0.168246	0.000342694	microbe	plasma bile acids	0.0055428	negative
CAG-115 sp003531585	GUDCA.plasma	-0.168232	0.000343083	microbe	plasma bile acids	0.00554546	negative
Phil1 sp001940855	GCA.plasma	-0.168381	0.000344135	microbe	plasma bile acids	0.00555883	negative
Merdisoma sp900066385	TCA.plasma	-0.168123	0.000346188	microbe	plasma bile acids	0.00558833	negative
UBA11452 sp003526375	GCA.plasma	-0.168298	0.000346516	microbe	plasma bile acids	0.00558844	negative
Butyrivibrio_A crossotus	GCA.plasma	-0.168235	0.000348315	microbe	plasma bile acids	0.00560797	negative
Ruminococcus_E bromii_B	TCA.plasma	-0.168041	0.000348539	microbe	plasma bile acids	0.00560797	negative
Scatosoma sp900555925	CA.feces	-0.164771	0.000349347	microbe	fecal bile acids	0.00561731	negative
ER4 sp000765235	TUDCA.feces	0.164457	0.00035348	microbe	fecal bile acids	0.00568006	positive
Limivivens sp900066135	CA.feces	-0.164613	0.000354013	microbe	fecal bile acids	0.0056836	negative
CAG-83 sp001916855	GCA.plasma	-0.168025	0.000354391	microbe	plasma bile acids	0.0056836	negative
Faecalibacterium prausnitzii	TCA.plasma	-0.167844	0.000354261	microbe	plasma bile acids	0.0056836	negative
Copromorpha sp900066305	TCA.plasma	-0.167736	0.000357417	microbe	plasma bile acids	0.00572842	negative
Collinsella sp900541745	DCA.feces	0.164624	0.000358939	microbe	fecal bile acids	0.00574908	positive
CAG-307 sp001916215	CA.feces	-0.164433	0.000359412	microbe	fecal bile acids	0.00575292	negative
Alistipes_A ihumii	CDCA.feces	0.164939	0.000360026	microbe	fecal bile acids	0.00575901	positive
Faecalibacillus intestinalis	GUDCA.plasma	-0.16754	0.000363228	microbe	plasma bile acids	0.00579897	negative
Enterocloster excrementipullorum	GUDCA.plasma	0.167531	0.000363516	microbe	plasma bile acids	0.00579982	positive
CAG-288 sp000437395	CA.feces	-0.164277	0.000364157	microbe	fecal bile acids	0.00580254	negative
Victivallis vadensis	GCA.plasma	-0.167651	0.000365467	microbe	plasma bile acids	0.00581217	negative
CAG-288 sp000437395	GCA.plasma	-0.167573	0.000367802	microbe	plasma bile acids	0.00584178	negative
Blautia_A sp900548245	GUDCA.plasma	-0.167362	0.000368589	microbe	plasma bile acids	0.00585052	negative
CAG-269 sp001916035	GCA.plasma	-0.16749	0.000370343	microbe	plasma bile acids	0.00587207	negative
Ruminococcus_D bicirculans	CA.feces	-0.164004	0.000372576	microbe	fecal bile acids	0.00588732	negative
Agathobacter sp900552085	CA.feces	-0.163917	0.00037529	microbe	fecal bile acids	0.00592642	negative
Veillonella parvula_A	TCDCA.feces	0.173368	0.000375649	microbe	fecal bile acids	0.0059283	positive
CAG-345 sp000433315	GCA.plasma	-0.16722	0.000378628	microbe	plasma bile acids	0.00596387	negative
Clostridium sp001916075	LCA.feces	-0.166811	0.000379876	microbe	fecal bile acids	0.00597591	negative
Acidaminococcus intestini	CDCA.feces	0.164265	0.000380872	microbe	fecal bile acids	0.00598776	positive
Faecalibacterium prausnitzii	GUDCA.plasma	-0.166902	0.000382774	microbe	plasma bile acids	0.00601001	negative
Acetatifactor sp900066565	TUDCA.feces	0.163394	0.000386446	microbe	fecal bile acids	0.00604461	positive
Clostridium_Q fessum	CDCA.feces	0.164056	0.000387563	microbe	fecal bile acids	0.00605825	positive
CAG-83 sp003539495	GUDCA.plasma	-0.166728	0.000388297	microbe	plasma bile acids	0.00606415	negative
Ruminiclostridium_E siraeum	TCA.plasma	-0.166714	0.000388719	microbe	plasma bile acids	0.00606481	negative
Butyricimonas paravirosa	CA.feces	-0.16347	0.000389598	microbe	fecal bile acids	0.00607468	negative
Eubacterium_G ventriosum	TUDCA.feces	0.163105	0.000395882	microbe	fecal bile acids	0.00616487	positive
Ruminococcus_C sp000980705	GCA.plasma	-0.166626	0.000397496	microbe	plasma bile acids	0.00618611	negative
Clostridium saudiense	DCA.feces	-0.163364	0.000398799	microbe	fecal bile acids	0.00620248	negative
Copromonas sp000435795	LCA.feces	0.166209	0.000399117	microbe	fecal bile acids	0.00620352	positive
Rubneribacter badeniensis	TCA.plasma	0.166311	0.000401766	microbe	plasma bile acids	0.00623684	positive
UBA4285 sp900545225	TCA.plasma	-0.166112	0.000408368	microbe	plasma bile acids	0.00632739	negative
UMGS1696 sp900753285	CDCA.feces	-0.163285	0.000413204	microbe	fecal bile acids	0.00639831	negative
Blautia_A caecimuris	TUDCA.feces	-0.162282	0.000423974	microbe	fecal bile acids	0.00654866	negative
CAG-196 sp002102975	TCA.plasma	-0.165463	0.000430534	microbe	plasma bile acids	0.00663339	negative
Fusicatenibacter saccharivorans	CA.plasma	-0.168062	0.000431243	microbe	plasma bile acids	0.00664018	negative
Dysosmobacter sp900542115	CA.plasma	-0.167965	0.000434597	microbe	plasma bile acids	0.00668765	negative
Mediterraneibacter massiliensis	DCA.feces	0.162183	0.00043983	microbe	fecal bile acids	0.00675975	positive
Victivallis lenta	GCA.plasma	-0.165136	0.000448729	microbe	plasma bile acids	0.00688367	negative
Ligilactobacillus ruminis	GCA.plasma	-0.165086	0.000450536	microbe	plasma bile acids	0.00690281	negative
Limenecus avicola	GCA.plasma	-0.164992	0.000454003	microbe	plasma bile acids	0.00694732	negative
Eubacterium_I sp900546495	CA.feces	-0.161585	0.000455606	microbe	fecal bile acids	0.00696321	negative
Mediterraneibacter torques	DCA.feces	0.161676	0.000458655	microbe	fecal bile acids	0.00700547	positive
Fusicatenibacter sp900543115	TCA.plasma	0.164667	0.00045927	microbe	plasma bile acids	0.00701053	positive
CAG-238 sp000435615	GCA.plasma	-0.16481	0.000460724	microbe	plasma bile acids	0.00701971	negative
Eubacterium_G sp000432355	GUDCA.plasma	-0.164629	0.000460701	microbe	plasma bile acids	0.00701971	negative
Faecalibacterium prausnitzii_C	GUDCA.plasma	-0.16461	0.000461395	microbe	plasma bile acids	0.00702361	negative
Dysosmobacter welbionis	GCA.plasma	0.164759	0.000462651	microbe	plasma bile acids	0.00703606	positive
Dysosmobacter sp014297375	DCA.plasma	0.186709	0.000462949	microbe	plasma bile acids	0.00703626	positive
Butyribacter sp000436755	GUDCA.plasma	-0.164366	0.000470589	microbe	plasma bile acids	0.00713919	negative
CAG-345 sp000433315	CDCA.feces	-0.161693	0.000471207	microbe	fecal bile acids	0.00714418	negative
CAG-449 sp900551385	GCA.plasma	-0.164479	0.000473214	microbe	plasma bile acids	0.00717022	negative
CAG-177 sp003514385	GUDCA.plasma	-0.164081	0.000481542	microbe	plasma bile acids	0.00728745	negative
UBA3402 sp003478355	GUDCA.plasma	-0.164057	0.000482488	microbe	plasma bile acids	0.00729284	negative
Limivicinus sp900547315	CA.feces	-0.160829	0.000484881	microbe	fecal bile acids	0.00732451	negative
Alistipes putredinis	TCA.plasma	-0.163841	0.00049099	microbe	plasma bile acids	0.00739885	negative
UBA737 sp900549755	TCA.plasma	-0.16384	0.000491	microbe	plasma bile acids	0.00739885	negative
CAG-170 sp002404795	GDCA.feces	-0.162899	0.000499903	microbe	fecal bile acids	0.00751925	negative
Scatosoma sp900552625	TCA.plasma	-0.163466	0.000506015	microbe	plasma bile acids	0.00759289	negative
Clostridium_Q fessum	TUDCA.feces	0.160071	0.000508871	microbe	fecal bile acids	0.00762164	positive
Blautia_A sp900548245	CA.feces	-0.160172	0.000511769	microbe	fecal bile acids	0.00765113	negative
Adlercreutzia equolifaciens	GCA.plasma	-0.163499	0.000512092	microbe	plasma bile acids	0.00765132	negative
Mediterraneibacter torques	TCA.plasma	0.163258	0.000514557	microbe	plasma bile acids	0.00768351	positive
Barnesiella intestinihominis	GLCA.feces	-0.160168	0.000519093	microbe	fecal bile acids	0.00773721	negative
UMGS621 sp900543915	TCA.plasma	-0.163055	0.000523016	microbe	plasma bile acids	0.00778159	negative
CAG-349 sp003539515	TCA.plasma	-0.163057	0.000522948	microbe	plasma bile acids	0.00778159	negative
Phil1 sp001940855	TCA.plasma	-0.162904	0.000529393	microbe	plasma bile acids	0.00785754	negative
CAG-217 sp000436335	CA.feces	-0.159485	0.000541327	microbe	fecal bile acids	0.00802984	negative
Enterocloster excrementipullorum	GCA.plasma	0.162666	0.000547388	microbe	plasma bile acids	0.00810514	positive
UMGS1766 sp900554855	TCA.plasma	-0.162492	0.000547135	microbe	plasma bile acids	0.00810514	negative
CAG-1427 sp000435675	TCA.plasma	-0.162418	0.000550382	microbe	plasma bile acids	0.00814459	negative
CAG-83 sp003487665	GUDCA.plasma	-0.162311	0.000555141	microbe	plasma bile acids	0.0082101	negative
Ruthenibacterium lactatiformans	CDCA.feces	0.159623	0.000557968	microbe	fecal bile acids	0.0082386	positive
Sutterella wadsworthensis_A	CDCA.feces	0.159615	0.00055834	microbe	fecal bile acids	0.0082386	positive
Catenibacterium sp000437715	LCA.feces	0.162051	0.000558736	microbe	fecal bile acids	0.0082386	positive
Catenibacterium mitsuokai	LCA.feces	0.162051	0.000558736	microbe	fecal bile acids	0.0082386	positive
CAG-1427 sp000435675	GCA.plasma	-0.162319	0.000562792	microbe	plasma bile acids	0.00829346	negative
Faecalibacterium prausnitzii_C	TCA.plasma	-0.162072	0.000565825	microbe	plasma bile acids	0.00832821	negative
CAG-83 sp003487665	TCA.plasma	-0.16178	0.000579156	microbe	plasma bile acids	0.00851935	negative
UMGS1696 sp900753285	DCA.feces	-0.158784	0.000581035	microbe	fecal bile acids	0.00853683	negative
Bacteroides ovatus	CA.feces	0.158586	0.000582399	microbe	fecal bile acids	0.00854669	positive
CAG-83 sp000435975	GUDCA.plasma	-0.161664	0.000584503	microbe	plasma bile acids	0.00857248	negative
Scatomorpha gallistercoris	LCA.feces	0.161447	0.000586305	microbe	fecal bile acids	0.00859381	positive
Bilophila wadsworthia	CDCA.feces	0.15877	0.000597855	microbe	fecal bile acids	0.00874235	positive
UMGS621 sp900543915	GCA.plasma	-0.161473	0.000601981	microbe	plasma bile acids	0.00879748	negative
Merdicola sp001915925	GCA.plasma	-0.161437	0.000603658	microbe	plasma bile acids	0.00881471	negative
Ruthenibacterium merdipullorum	CA.feces	-0.158048	0.000608361	microbe	fecal bile acids	0.00887496	negative
Streptococcus sp000187445	TCA.plasma	0.161003	0.000616055	microbe	plasma bile acids	0.00897659	positive
Schaedlerella glycyrrhizinilytica_A	GCA.plasma	0.161153	0.000617413	microbe	plasma bile acids	0.00899108	positive
Clostridium sp001916075	GCA.plasma	-0.161112	0.000619456	microbe	plasma bile acids	0.00901021	negative
Agathobacter sp900552085	TCA.plasma	-0.160885	0.00062186	microbe	plasma bile acids	0.00903984	negative
Anaerobutyricum soehngenii	GDCA.feces	-0.16017	0.000622236	microbe	fecal bile acids	0.00903998	negative
Bifidobacterium dentium	DCA.feces	-0.157925	0.000622848	microbe	fecal bile acids	0.00904357	negative
CAG-83 sp000435555	TDCA.feces	-0.189895	0.00062589	microbe	fecal bile acids	0.00908239	negative
Copromonas sp900066785	CA.feces	-0.157587	0.00063143	microbe	fecal bile acids	0.00914666	negative
Clostridium_Q symbiosum	CA.feces	0.157591	0.000631251	microbe	fecal bile acids	0.00914666	positive
Lachnospira sp000436475	GCA.plasma	-0.160828	0.000633495	microbe	plasma bile acids	0.00916583	negative
UMGS1264 sp904399395	CA.feces	-0.15747	0.000637454	microbe	fecal bile acids	0.0092123	negative
Dialister sp000434475	CA.feces	-0.157345	0.000643897	microbe	fecal bile acids	0.00927286	negative
Choladousia sp902363665	TUDCA.feces	0.157044	0.00065086	microbe	fecal bile acids	0.00936223	positive
Blautia_A sp900066145	GUDCA.plasma	-0.160288	0.000651902	microbe	plasma bile acids	0.00937176	negative
Veillonella dispar	DCA.feces	-0.157312	0.000654348	microbe	fecal bile acids	0.00940145	negative
Ruthenibacterium sp018380115	LCA.feces	0.160017	0.000656793	microbe	fecal bile acids	0.00943108	positive
Dysosmobacter sp014297375	LCA.feces	0.159969	0.000659299	microbe	fecal bile acids	0.00945808	positive
Dysosmobacter welbionis	TCA.plasma	0.160143	0.000659439	microbe	plasma bile acids	0.00945808	positive
Agathobacter sp905209075	GCA.plasma	-0.160206	0.000665376	microbe	plasma bile acids	0.00953216	negative
Clostridium_A leptum	LCA.feces	0.159671	0.000674989	microbe	fecal bile acids	0.00963077	positive
Lawsonibacter sp900066645	DCA.feces	0.156897	0.000676504	microbe	fecal bile acids	0.00964683	positive
Scatosoma sp900552625	CA.feces	-0.156693	0.000678529	microbe	fecal bile acids	0.00967011	negative
Merdibacter merdigallinarum	GDCA.feces	-0.159045	0.000680369	microbe	fecal bile acids	0.00968516	negative
UBA737 sp900549055	CDCA.feces	-0.157141	0.000681491	microbe	fecal bile acids	0.00969554	negative
Mediterraneibacter faecis	TUDCA.feces	0.156434	0.000683633	microbe	fecal bile acids	0.00970411	positive
CAG-433 sp000433675	GUDCA.plasma	-0.159699	0.000682908	microbe	plasma bile acids	0.00970411	negative
CAG-273 sp003534295	CA.feces	-0.156529	0.000687549	microbe	fecal bile acids	0.00974804	negative
Phocaeicola dorei	GUDCA.plasma	0.159594	0.00068857	microbe	plasma bile acids	0.00975424	positive
CAG-269 sp001916035	GUDCA.plasma	-0.159571	0.000689847	microbe	plasma bile acids	0.0097638	negative
Avimicrobium caecorum	CA.feces	-0.156268	0.000702058	microbe	fecal bile acids	0.00993095	negative
Holdemania filiformis	TCA.feces	-0.156079	0.000703352	microbe	fecal bile acids	0.00994355	negative
CAG-269 sp001916055	TUDCA.feces	0.155846	0.000716607	microbe	fecal bile acids	0.0100963	positive
Faecalibacterium prausnitzii_D	TUDCA.feces	0.155828	0.000717662	microbe	fecal bile acids	0.0100999	positive
UMGS1865 sp900547725	GCA.plasma	-0.158961	0.000733723	microbe	plasma bile acids	0.010308	negative
Veillonella atypica	TCDCA.feces	0.164668	0.000736543	microbe	fecal bile acids	0.0103418	positive
Phascolarctobacterium_A succinatutens	CA.feces	-0.155637	0.000738355	microbe	fecal bile acids	0.0103613	negative
Clostridium sp000435835	LCA.feces	-0.158507	0.000739663	microbe	fecal bile acids	0.0103679	negative
Intestinimonas massiliensis	GDCA.feces	-0.15795	0.000741658	microbe	fecal bile acids	0.0103899	negative
Phascolarctobacterium_A succinatutens_A	CA.feces	-0.155557	0.000743123	microbe	fecal bile acids	0.0103987	negative
Rubneribacter badeniensis	GUDCA.plasma	0.158622	0.000743112	microbe	plasma bile acids	0.0103987	positive
Lawsonibacter sp900066645	DCA.plasma	0.17995	0.000745112	microbe	plasma bile acids	0.0104206	positive
Protoclostridium gallicola	CA.feces	-0.155434	0.000750428	microbe	fecal bile acids	0.0104831	negative
SFMI01 sp004556155	GUDCA.plasma	-0.158347	0.000759271	microbe	plasma bile acids	0.0105886	negative
Hungatella effluvii	CA.feces	0.155253	0.000761333	microbe	fecal bile acids	0.0106114	positive
Butyrivibrio_A crossotus	TCA.plasma	-0.158114	0.000773242	microbe	plasma bile acids	0.0107592	negative
Mediterraneibacter_A butyricigenes	GDCA.feces	-0.157236	0.000784398	microbe	fecal bile acids	0.010896	negative
Enterocloster sp001517625	DCA.feces	0.154977	0.000788473	microbe	fecal bile acids	0.0109403	positive
Agathobaculum intestinigallinarum	GUDCA.plasma	0.15787	0.000788084	microbe	plasma bile acids	0.0109403	positive
Alectryocaccomicrobium faecavium	GDCA.feces	-0.157142	0.000790151	microbe	fecal bile acids	0.0109574	negative
Lachnospira sp000436535	DCA.feces	-0.154771	0.000801436	microbe	fecal bile acids	0.0110848	negative
1XD42-69 sp014287635	TUDCA.feces	0.154412	0.000803381	microbe	fecal bile acids	0.0110973	positive
CAG-288 sp000437395	GUDCA.plasma	-0.157612	0.000804062	microbe	plasma bile acids	0.0111005	negative
Dysosmobacter sp900550685	CA.plasma	-0.159951	0.000813892	microbe	plasma bile acids	0.0112299	negative
Copromorpha sp900549125	LCA.feces	0.157139	0.000822945	microbe	fecal bile acids	0.0113305	positive
Fournierella excrementavium	TDCA.feces	-0.185793	0.000823019	microbe	fecal bile acids	0.0113305	negative
KLE1615 sp900066985	TCA.plasma	-0.157224	0.000828643	microbe	plasma bile acids	0.0114016	negative
CAG-448 sp003150135	CDCA.feces	-0.154513	0.000839542	microbe	fecal bile acids	0.0115247	negative
CAG-238 sp000435615	DCA.plasma	-0.178202	0.000840425	microbe	plasma bile acids	0.0115247	negative
Ruthenibacterium sp018380115	CDCA.feces	0.154271	0.000855716	microbe	fecal bile acids	0.0116894	positive
Blautia_A sp000285855	CDCA.feces	-0.154248	0.000857248	microbe	fecal bile acids	0.0117039	negative
Scatosoma sp900555925	GCA.plasma	-0.156884	0.000862273	microbe	plasma bile acids	0.0117465	negative
Coprobacter secundus	TCDCA.feces	-0.162534	0.000864532	microbe	fecal bile acids	0.0117643	negative
Collinsella aerofaciens_O	CDCA.feces	0.154104	0.000866995	microbe	fecal bile acids	0.0117913	positive
UBA7597 sp900542935	CA.feces	-0.153596	0.000868093	microbe	fecal bile acids	0.0117998	negative
Adlercreutzia celatus_A	CDCA.feces	0.154057	0.000870242	microbe	fecal bile acids	0.0118225	positive
UBA737 sp900549055	GUDCA.plasma	-0.156468	0.000878582	microbe	plasma bile acids	0.0119226	negative
UMGS856 sp900546265	GUDCA.plasma	-0.156273	0.000891914	microbe	plasma bile acids	0.0120638	negative
Collinsella aerofaciens_H	DCA.feces	0.153341	0.000897138	microbe	fecal bile acids	0.0121212	positive
Faecalibacillus faecis	TUDCA.feces	0.153021	0.000896703	microbe	fecal bile acids	0.0121212	positive
Eisenbergiella sp900066775	TUDCA.feces	0.152991	0.000898815	microbe	fecal bile acids	0.0121372	positive
Blautia_A sp900548245	TUDCA.feces	0.152903	0.000905097	microbe	fecal bile acids	0.0122087	positive
CAG-302 sp001916775	GCA.plasma	-0.15621	0.000908287	microbe	plasma bile acids	0.0122383	negative
Massiliomicrobiota sp002160865	TCA.plasma	0.156043	0.00090789	microbe	plasma bile acids	0.0122383	positive
Ruminococcus_C sp000980705	TCA.plasma	-0.155942	0.000914937	microbe	plasma bile acids	0.0123078	negative
Phocaeicola vulgatus	GUDCA.plasma	0.155934	0.000915505	microbe	plasma bile acids	0.0123087	positive
Ventrimonas sp003480315	CA.feces	-0.152793	0.000924643	microbe	fecal bile acids	0.0124248	negative
Lachnospira sp000437735	DCA.feces	-0.152883	0.000929904	microbe	fecal bile acids	0.0124819	negative
Mailhella excrementigallinarum	CA.feces	-0.1526	0.000938756	microbe	fecal bile acids	0.0125939	negative
Duodenibacillus intestinavium	GDCA.feces	-0.154857	0.000943623	microbe	fecal bile acids	0.0126455	negative
Choladocola sp018223365	GUDCA.plasma	-0.155435	0.000951332	microbe	plasma bile acids	0.0127281	negative
Butyribacter sp000436755	GDCA.feces	-0.154722	0.000953515	microbe	fecal bile acids	0.0127379	negative
Adlercreutzia equolifaciens	TCA.plasma	-0.155404	0.000953612	microbe	plasma bile acids	0.0127379	negative
CAG-448 sp003150135	DCA.feces	-0.152472	0.000960322	microbe	fecal bile acids	0.0128067	negative
Dysosmobacter welbionis	DCA.plasma	0.176255	0.000959828	microbe	plasma bile acids	0.0128067	positive
UBA738 sp003522945	GUDCA.plasma	-0.15532	0.000959776	microbe	plasma bile acids	0.0128067	negative
Butyribacter sp000436755	GCA.plasma	-0.155473	0.000961178	microbe	plasma bile acids	0.0128112	negative
Scatacola_A faecigallinarum	CA.feces	-0.15216	0.000971611	microbe	fecal bile acids	0.0129363	negative
Copromonas sp900541255	GUDCA.plasma	0.155161	0.000971546	microbe	plasma bile acids	0.0129363	positive
Clostridium_Q saccharolyticum_A	GUDCA.plasma	0.15511	0.00097534	microbe	plasma bile acids	0.012979	positive
Lachnospira sp000437735	CA.feces	-0.15203	0.000981525	microbe	fecal bile acids	0.0130507	negative
Agathobacter sp000434275	TCA.plasma	-0.154981	0.000985058	microbe	plasma bile acids	0.0130801	negative
Enterocloster excrementigallinarum	GUDCA.plasma	0.154923	0.000989399	microbe	plasma bile acids	0.0131307	positive
Clostridium_Q fessum	DCA.feces	0.152031	0.00099389	microbe	fecal bile acids	0.0131761	positive
Faecousia sp000435995	CA.feces	-0.151812	0.00099836	microbe	fecal bile acids	0.0132283	negative
Copromorpha sp905193765	GCA.plasma	-0.154961	0.000999626	microbe	plasma bile acids	0.0132379	negative
Massiliomicrobiota merdigallinarum	GCA.plasma	0.154799	0.00101205	microbe	plasma bile acids	0.0133953	positive
Bacteroides fragilis	TCA.plasma	0.154472	0.00102413	microbe	plasma bile acids	0.0135406	positive
Eubacterium_F sp000433735	CA.feces	-0.151466	0.00102564	microbe	fecal bile acids	0.0135505	negative
CAG-45 sp000438375	GUDCA.plasma	-0.15438	0.00103136	microbe	plasma bile acids	0.0136071	negative
Dysosmobacter sp900542115	TUDCA.feces	0.151211	0.0010332	microbe	fecal bile acids	0.0136241	positive
Anaerotruncus colihominis	LCA.feces	0.154102	0.00103985	microbe	fecal bile acids	0.0136607	positive
Holdemania filiformis	GDCA.feces	-0.153616	0.00103813	microbe	fecal bile acids	0.0136607	negative
Eubacterium_G ventriosum	GCA.plasma	-0.154448	0.00103948	microbe	plasma bile acids	0.0136607	negative
CAG-83 sp000435555	DCA.plasma	-0.175029	0.00104276	microbe	plasma bile acids	0.0136844	negative
Bittarella massiliensis	GDCA.feces	-0.153307	0.00106296	microbe	fecal bile acids	0.0139125	negative
Lachnospira sp900316325	TUDCA.feces	0.150779	0.00106848	microbe	fecal bile acids	0.0139503	positive
Anaerotignum lactatifermentans	CA.feces	0.150934	0.00106888	microbe	fecal bile acids	0.0139503	positive
Gemmiger stercorigallinarum	TCDCA.feces	-0.159658	0.00106969	microbe	fecal bile acids	0.0139503	negative
Agathobaculum intestinigallinarum	TCA.plasma	0.153933	0.00106705	microbe	plasma bile acids	0.0139503	positive
Blautia_A caecimuris	DCA.feces	0.151074	0.00107065	microbe	fecal bile acids	0.0139541	positive
Enterocloster bolteae	TUDCA.feces	-0.150619	0.00108181	microbe	fecal bile acids	0.0140774	negative
Enterocloster clostridioformis	TUDCA.feces	-0.150619	0.00108181	microbe	fecal bile acids	0.0140774	negative
CAG-313 sp000433035	CA.feces	-0.150752	0.00108411	microbe	fecal bile acids	0.0140923	negative
Veillonella nakazawae	DCA.feces	-0.150869	0.00108778	microbe	fecal bile acids	0.0141326	negative
Faecalibacterium prausnitzii_F	TCA.plasma	-0.153588	0.00109546	microbe	plasma bile acids	0.0142174	negative
UMGS902 sp003343845	CA.feces	-0.15054	0.00110207	microbe	fecal bile acids	0.0142957	negative
UMGS1865 sp900547725	GUDCA.plasma	-0.153479	0.00110451	microbe	plasma bile acids	0.0143123	negative
Copromorpha sp905193765	GDCA.feces	-0.152767	0.00110768	microbe	fecal bile acids	0.0143402	negative
CAG-273 sp000435755	GUDCA.plasma	-0.153439	0.00110793	microbe	plasma bile acids	0.0143402	negative
Faecalicoccus pleomorphus	GCA.plasma	0.153532	0.00111437	microbe	plasma bile acids	0.0144023	positive
CAG-314 sp000437915	TCA.plasma	-0.153247	0.00112415	microbe	plasma bile acids	0.0145134	negative
Ruminiclostridium_E siraeum	GCA.plasma	-0.153351	0.00112982	microbe	plasma bile acids	0.0145714	negative
Faecalicoccus sp900546545	GCA.plasma	0.153255	0.00113797	microbe	plasma bile acids	0.0146689	positive
Lachnospira sp000437735	GDCA.feces	-0.152237	0.00115323	microbe	fecal bile acids	0.0148501	negative
Mediterraneibacter lactaris	TUDCA.feces	0.149755	0.00115661	microbe	fecal bile acids	0.0148858	positive
Limenecus avicola	GUDCA.plasma	-0.152809	0.00116209	microbe	plasma bile acids	0.0149409	negative
Lawsonibacter sp900066645	LCA.feces	0.152526	0.00117216	microbe	fecal bile acids	0.0150352	positive
Massilistercora timonensis	TDCA.feces	-0.180364	0.00117227	microbe	fecal bile acids	0.0150352	negative
Ligilactobacillus ruminis	GUDCA.plasma	-0.152691	0.00117248	microbe	plasma bile acids	0.0150352	negative
Scatomorpha pullicola	CA.feces	-0.149723	0.00117372	microbe	fecal bile acids	0.0150433	negative
Woodwardibium sp900760275	CA.feces	-0.149676	0.00117799	microbe	fecal bile acids	0.0150903	negative
Eisenbergiella sp900066775	GLCA.feces	-0.149801	0.00118115	microbe	fecal bile acids	0.0151151	negative
Agathobacter sp000434275	GDCA.feces	-0.151832	0.00118922	microbe	fecal bile acids	0.0152026	negative
QAMH01 sp900544245	GUDCA.plasma	-0.152487	0.0011907	microbe	plasma bile acids	0.0152136	negative
1XD42-69 sp014287635	TCA.plasma	-0.152438	0.00119507	microbe	plasma bile acids	0.0152615	negative
UBA11524 sp000437595	CDCA.feces	-0.149899	0.00120143	microbe	fecal bile acids	0.0153196	negative
Anaeromassilibacillus stercoravium	GDCA.feces	-0.151683	0.00120273	microbe	fecal bile acids	0.0153197	negative
Ruthenibacterium sp018380115	DCA.feces	0.149456	0.00121287	microbe	fecal bile acids	0.0154172	positive
Adlercreutzia equolifaciens	GDCA.feces	-0.151476	0.00122177	microbe	fecal bile acids	0.0155062	negative
Collinsella aerofaciens_H	TCDCA.feces	-0.157798	0.00122528	microbe	fecal bile acids	0.0155269	negative
Agathobacter sp900552085	GDCA.feces	-0.151422	0.00122678	microbe	fecal bile acids	0.0155379	negative
Adlercreutzia equolifaciens	CDCA.feces	0.149587	0.00123048	microbe	fecal bile acids	0.0155688	positive
Faecalibacterium prausnitzii_G	TUDCA.feces	0.148895	0.00123572	microbe	fecal bile acids	0.0156271	positive
Enterocloster sp001517625	GDCA.feces	0.151303	0.00123784	microbe	fecal bile acids	0.0156459	positive
Streptococcus parasanguinis_B	GUDCA.plasma	0.151856	0.00124859	microbe	plasma bile acids	0.0157576	positive
Streptococcus sp900766505	GUDCA.plasma	0.1518	0.00125387	microbe	plasma bile acids	0.0158162	positive
Bacteroides intestinalis	CA.feces	-0.148849	0.00125522	microbe	fecal bile acids	0.0158251	negative
Faecalibacterium prausnitzii_E	CA.feces	-0.148811	0.00125891	microbe	fecal bile acids	0.0158474	negative
Victivallis lenta	GDCA.feces	-0.151071	0.00125966	microbe	fecal bile acids	0.0158488	negative
CAG-83 sp000435975	TCA.plasma	-0.151686	0.00126462	microbe	plasma bile acids	0.015903	negative
Blautia_A sp000285855	GCA.plasma	-0.151826	0.00126734	microbe	plasma bile acids	0.0159291	negative
Anaerotignum faecicola	TCA.plasma	-0.151627	0.00127026	microbe	plasma bile acids	0.0159577	negative
Scatomorpha merdavium	GDCA.feces	-0.15088	0.00127792	microbe	fecal bile acids	0.0160213	negative
Fusicatenibacter sp900543115	CA.feces	0.148417	0.00129737	microbe	fecal bile acids	0.0162505	positive
CAG-353 sp900066885	GCA.plasma	-0.151474	0.00130114	microbe	plasma bile acids	0.0162877	negative
CAG-170 sp900549635	TUDCA.feces	0.148099	0.00131335	microbe	fecal bile acids	0.0164156	positive
CAG-45 sp000438375	CDCA.feces	-0.14858	0.00132873	microbe	fecal bile acids	0.0165826	negative
PeH17 sp000435055	GCA.plasma	-0.151137	0.00133443	microbe	plasma bile acids	0.016637	negative
CAG-302 sp900543825	GCA.plasma	-0.151129	0.00133517	microbe	plasma bile acids	0.0166378	negative
Escherichia coli	GCDCA.feces	-0.154019	0.00133948	microbe	fecal bile acids	0.016683	negative
CAG-83 sp003487665	CDCA.feces	-0.148277	0.00135961	microbe	fecal bile acids	0.0169082	negative
Eisenbergiella sp900066775	GCA.plasma	-0.150851	0.00136318	microbe	plasma bile acids	0.016927	negative
Ruminococcus_E bromii_B	GCA.plasma	-0.150807	0.00136765	microbe	plasma bile acids	0.016974	negative
Butyricimonas faecihominis	GDCA.feces	-0.14982	0.00138386	microbe	fecal bile acids	0.0171665	negative
Gemmiger formicilis	TUDCA.feces	0.1474	0.00138526	microbe	fecal bile acids	0.0171753	positive
Terrisporobacter sp900557165	DCA.feces	-0.147687	0.00138812	microbe	fecal bile acids	0.0171935	negative
UBA7597 sp900542935	GUDCA.plasma	-0.150426	0.00138964	microbe	plasma bile acids	0.0172037	negative
Copromorpha sp900066305	TUDCA.feces	0.147307	0.0013951	microbe	fecal bile acids	0.0172364	positive
CAG-170 sp003516765	GDCA.feces	-0.149617	0.00140505	microbe	fecal bile acids	0.017325	negative
Methanobrevibacter_A smithii	GDCA.feces	-0.149522	0.00141506	microbe	fecal bile acids	0.0174397	negative
Veillonella parvula_A	GUDCA.plasma	0.150025	0.00143178	microbe	plasma bile acids	0.017637	positive
Gemmiger sp900539695	GDCA.feces	-0.149239	0.00144529	microbe	fecal bile acids	0.0177679	negative
Butyricimonas paravirosa	GDCA.feces	-0.149232	0.00144608	microbe	fecal bile acids	0.0177688	negative
UMGS1865 sp900547725	TCA.plasma	-0.149734	0.00146306	microbe	plasma bile acids	0.0179595	negative
CAG-177 sp003514385	GDCA.feces	-0.148981	0.00147336	microbe	fecal bile acids	0.018077	negative
Ruthenibacterium lactatiformans	TCA.feces	-0.14657	0.00147525	microbe	fecal bile acids	0.0180835	negative
CAG-83 sp000435975	GCA.plasma	-0.149787	0.00147536	microbe	plasma bile acids	0.0180835	negative
Pseudoscilispira sp018369915	CDCA.feces	0.147165	0.00147883	microbe	fecal bile acids	0.0181156	positive
Mediterraneibacter torques	LCA.feces	0.149416	0.00147964	microbe	fecal bile acids	0.0181156	positive
UBA11471 sp000434215	TCA.plasma	-0.149577	0.00148017	microbe	plasma bile acids	0.0181156	negative
Schaedlerella glycyrrhizinilytica_A	LCA.feces	0.149404	0.00148098	microbe	fecal bile acids	0.0181165	positive
Faecousia sp000435995	GDCA.feces	-0.148888	0.00148357	microbe	fecal bile acids	0.0181392	negative
Bilophila wadsworthia	TUDCA.plasma	-0.180863	0.00148756	microbe	plasma bile acids	0.018179	negative
Onthomonas sp900545815	GUDCA.plasma	-0.149491	0.00148962	microbe	plasma bile acids	0.0181951	negative
Mediterraneibacter lactaris	GUDCA.plasma	-0.149462	0.00149289	microbe	plasma bile acids	0.0182261	negative
Akkermansia muciniphila	GDCA.feces	-0.148733	0.00150077	microbe	fecal bile acids	0.0183132	negative
Copromorpha sp900066305	GUDCA.plasma	-0.149375	0.00150244	microbe	plasma bile acids	0.0183246	negative
Merdimonas faecis	TUDCA.feces	-0.146294	0.00150637	microbe	fecal bile acids	0.0183634	negative
Blautia sp001304935	TCA.plasma	0.149326	0.00150795	microbe	plasma bile acids	0.0183646	positive
CAG-302 sp900543825	TCA.plasma	-0.149332	0.0015073	microbe	plasma bile acids	0.0183646	negative
KLE1615 sp900066985	TUDCA.feces	0.146168	0.00152085	microbe	fecal bile acids	0.0184761	positive
Collinsella sp900540945	TCDCA.feces	-0.15469	0.00153241	microbe	fecal bile acids	0.01858	negative
Clostridium sp900540255	GUDCA.plasma	-0.149071	0.00153672	microbe	plasma bile acids	0.0186231	negative
Faecalibacillus faecis	TCDCA.feces	0.154511	0.00155212	microbe	fecal bile acids	0.0187729	positive
Terrisporobacter sp900557165	LCA.feces	-0.148667	0.00156414	microbe	fecal bile acids	0.0188721	negative
Bilophila wadsworthia	DCA.feces	0.145932	0.00158476	microbe	fecal bile acids	0.0190875	positive
Collinsella aerofaciens_I	DCA.feces	0.145929	0.00158509	microbe	fecal bile acids	0.0190875	positive
Enterocloster citroniae	CA.feces	0.145743	0.00158873	microbe	fecal bile acids	0.0191221	positive
CAG-302 sp000431795	GUDCA.plasma	-0.148599	0.00159117	microbe	plasma bile acids	0.0191421	negative
Streptococcus sp001556435	LCA.feces	-0.14838	0.00159752	microbe	fecal bile acids	0.0192091	negative
UMGS1590 sp900552455	CA.feces	-0.145653	0.00159948	microbe	fecal bile acids	0.0192234	negative
Anaerobutyricum hallii	DCA.feces	0.145779	0.00160307	microbe	fecal bile acids	0.0192571	positive
Ventrisoma faecale	GCA.plasma	0.14862	0.00160805	microbe	plasma bile acids	0.0192981	positive
Flavonifractor plautii	DCA.plasma	0.168378	0.00161999	microbe	plasma bile acids	0.019432	positive
CAG-83 sp900548615	CA.feces	-0.145456	0.00162331	microbe	fecal bile acids	0.019453	negative
Ventrimonas sp900538475	GDCA.feces	0.147394	0.00165725	microbe	fecal bile acids	0.0198116	positive
CAG-170 sp900545925	GDCA.feces	-0.147343	0.00166351	microbe	fecal bile acids	0.0198769	negative
Lachnoclostridium_B faecipullorum	GUDCA.plasma	0.147954	0.00166841	microbe	plasma bile acids	0.0199257	positive
UBA1417 sp003531055	TCA.plasma	-0.147861	0.00167983	microbe	plasma bile acids	0.020033	negative
Agathobacter rectalis	GUDCA.plasma	-0.147818	0.00168521	microbe	plasma bile acids	0.0200875	negative
CAG-449 sp900551385	TCA.plasma	-0.147801	0.00168733	microbe	plasma bile acids	0.020103	negative
CAG-269 sp003525075	CDCA.feces	-0.145193	0.0017142	microbe	fecal bile acids	0.0204035	negative
Victivallis lenta	GUDCA.plasma	-0.147564	0.00171685	microbe	plasma bile acids	0.0204154	negative
CAG-1427 sp000434775	CDCA.feces	-0.145143	0.00172061	microbe	fecal bile acids	0.0204424	negative
CAG-269 sp001916035	CA.feces	-0.144677	0.00172078	microbe	fecal bile acids	0.0204424	negative
Enterenecus sp900549885	GDCA.feces	-0.146861	0.00172358	microbe	fecal bile acids	0.0204462	negative
Agathobaculum sp900291975	TUDCA.feces	-0.144456	0.00172945	microbe	fecal bile acids	0.0204863	negative
Faecalibacterium prausnitzii_C	TUDCA.feces	0.144446	0.00173067	microbe	fecal bile acids	0.0204909	positive
Enterocloster bolteae	CDCA.feces	0.144976	0.00174208	microbe	fecal bile acids	0.0206063	positive
Enterocloster clostridioformis	CDCA.feces	0.144976	0.00174208	microbe	fecal bile acids	0.0206063	positive
Sellimonas intestinalis	TUDCA.feces	-0.144284	0.00175172	microbe	fecal bile acids	0.0207005	negative
Clostridium_Q fessum	GUDCA.plasma	-0.147251	0.00175657	microbe	plasma bile acids	0.0207288	negative
Enterocloster citroniae	DCA.plasma	0.167086	0.00176152	microbe	plasma bile acids	0.0207765	positive
Onthomonas sp900545815	CDCA.feces	-0.144785	0.00176696	microbe	fecal bile acids	0.0208176	negative
Parabacteroides goldsteinii	CA.plasma	-0.149508	0.00176686	microbe	plasma bile acids	0.0208176	negative
CAG-448 sp003150135	TCA.plasma	-0.147166	0.00176754	microbe	plasma bile acids	0.0208176	negative
Clostridium_A leptum	GDCA.feces	-0.146441	0.00177764	microbe	fecal bile acids	0.0209266	negative
Copromorpha sp900549125	TCA.plasma	-0.147063	0.00178094	microbe	plasma bile acids	0.0209555	negative
Ventrisoma faecale	TCA.plasma	0.147038	0.00178411	microbe	plasma bile acids	0.0209729	positive
Lachnospira rogosae_A	GCA.plasma	-0.147128	0.00179372	microbe	plasma bile acids	0.0210658	negative
Faecalibacterium prausnitzii	GCA.plasma	-0.147076	0.0018005	microbe	plasma bile acids	0.0211152	negative
Eisenbergiella sp900066775	GUDCA.plasma	-0.146837	0.00181056	microbe	plasma bile acids	0.0212232	negative
CAG-194 sp000432915	GUDCA.plasma	-0.14683	0.00181143	microbe	plasma bile acids	0.0212233	negative
Senegalimassilia anaerobia	CA.feces	-0.143872	0.00182707	microbe	fecal bile acids	0.0213963	negative
Blautia_A obeum	GUDCA.plasma	-0.146637	0.00183707	microbe	plasma bile acids	0.0214829	negative
Merdimonas faecis	GCA.plasma	0.146717	0.00184821	microbe	plasma bile acids	0.0215825	positive
Merdisoma sp900066385	GDCA.feces	-0.145866	0.001854	microbe	fecal bile acids	0.0216399	negative
Flavonifractor avistercoris	GDCA.feces	-0.145792	0.00186415	microbe	fecal bile acids	0.0217482	negative
Flemingibacterium sp900546315	TDCA.feces	-0.172991	0.00186595	microbe	fecal bile acids	0.0217588	negative
Faecalibacterium sp900539885	GDCA.feces	-0.145691	0.00187793	microbe	fecal bile acids	0.0218675	negative
UBA737 sp900549755	DCA.feces	-0.143574	0.00188912	microbe	fecal bile acids	0.0219875	negative
Streptococcus mutans	GCA.plasma	0.146402	0.00189101	microbe	plasma bile acids	0.0219991	positive
Pelethousia gallinarum	CA.feces	-0.143229	0.00191617	microbe	fecal bile acids	0.0222604	negative
Rubneribacter badeniensis	CA.feces	0.143209	0.00191904	microbe	fecal bile acids	0.0222832	positive
Merdimonas faecis	TCA.plasma	0.145954	0.00193054	microbe	plasma bile acids	0.0223852	positive
Fusicatenibacter sp900543115	GCA.plasma	0.146105	0.00193204	microbe	plasma bile acids	0.0223921	positive
Mailhella merdigallinarum	GDCA.feces	-0.145228	0.00194237	microbe	fecal bile acids	0.0224802	negative
KLE1615 sp900066985	CA.feces	-0.143015	0.00194668	microbe	fecal bile acids	0.0225195	negative
Copromorpha excrementipullorum	TCDCA.feces	-0.151177	0.00196371	microbe	fecal bile acids	0.0226846	negative
CAG-245 sp000435175	CA.feces	-0.142879	0.00196643	microbe	fecal bile acids	0.0227055	negative
Blautia_A sp900548245	GCA.plasma	-0.145853	0.00196772	microbe	plasma bile acids	0.022708	negative
UMGS856 sp900546265	GCA.plasma	-0.145847	0.00196849	microbe	plasma bile acids	0.022708	negative
Lawsonibacter sp900066825	TCA.plasma	0.145616	0.00197849	microbe	plasma bile acids	0.0227913	positive
Bifidobacterium dentium	CA.feces	0.142713	0.00199069	microbe	fecal bile acids	0.0229212	positive
Scatosoma sp900555925	TCA.plasma	-0.145523	0.00199185	microbe	plasma bile acids	0.0229239	negative
CAG-448 sp003150135	GUDCA.plasma	-0.145471	0.0019993	microbe	plasma bile acids	0.0229882	negative
Dorea_A longicatena	GUDCA.plasma	-0.145369	0.00201407	microbe	plasma bile acids	0.023115	negative
SFEL01 sp004557245	DCA.plasma	-0.164928	0.00202337	microbe	plasma bile acids	0.0231894	negative
UBA7597 sp900542935	TCA.plasma	-0.145284	0.00202645	microbe	plasma bile acids	0.0232139	negative
Streptococcus salivarius	LCA.feces	-0.145106	0.00202898	microbe	fecal bile acids	0.0232321	negative
Eubacterium_G ventriosum	TCA.plasma	-0.14517	0.0020432	microbe	plasma bile acids	0.0233624	negative
Enterocloster excrementipullorum	GLCA.feces	0.142432	0.00205513	microbe	fecal bile acids	0.0234663	positive
CAG-314 sp000437915	GCA.plasma	-0.145256	0.00205429	microbe	plasma bile acids	0.0234663	negative
Eubacterium_G sp000434315	CA.feces	-0.142185	0.00206955	microbe	fecal bile acids	0.0236091	negative
1XD42-69 sp014287635	CA.feces	-0.142185	0.00206943	microbe	fecal bile acids	0.0236091	negative
Adlercreutzia celatus_A	GDCA.feces	-0.14433	0.00207316	microbe	fecal bile acids	0.0236394	negative
Collinsella sp900541745	CDCA.feces	0.142582	0.00207864	microbe	fecal bile acids	0.0236569	positive
Negativibacillus faecipullorum	CA.feces	-0.142119	0.00207949	microbe	fecal bile acids	0.0236569	negative
UBA6398 sp900550635	TCDCA.feces	-0.150161	0.00210772	microbe	fecal bile acids	0.0239121	negative
Choladocola sp003480725	TUDCA.feces	0.141643	0.00212977	microbe	fecal bile acids	0.0241179	positive
Ruthenibacterium lactatiformans	TCA.plasma	0.144574	0.00213287	microbe	plasma bile acids	0.0241419	positive
Blautia_A sp000436615	TUDCA.feces	0.141473	0.00215642	microbe	fecal bile acids	0.0243973	positive
CAG-170 sp000436735	GUDCA.plasma	-0.1444	0.00215977	microbe	plasma bile acids	0.024424	negative
Holdemanella porci	CA.feces	-0.141408	0.00219079	microbe	fecal bile acids	0.0247409	negative
Ruminiclostridium_E siraeum	GUDCA.plasma	-0.144142	0.00220015	microbe	plasma bile acids	0.0248351	negative
Ventrimonas sp003478505	TDCA.feces	0.170233	0.00221007	microbe	fecal bile acids	0.024913	positive
Lachnospira sp000437735	TDCA.feces	-0.170233	0.00221005	microbe	fecal bile acids	0.024913	negative
Ventrimonas sp900538475	CDCA.feces	0.141688	0.00221879	microbe	fecal bile acids	0.0249884	positive
CAG-313 sp003539625	CA.feces	-0.141238	0.00221816	microbe	fecal bile acids	0.0249884	negative
1XD42-69 sp014287635	TUDCA.plasma	0.174242	0.0022212	microbe	plasma bile acids	0.0250042	positive
Clostridium_A leptum	CDCA.feces	0.141606	0.00223203	microbe	fecal bile acids	0.0250256	positive
Mediterraneibacter torques	TUDCA.feces	-0.141004	0.00223173	microbe	fecal bile acids	0.0250256	negative
Faecalibacterium sp900539885	TUDCA.feces	0.141004	0.00223184	microbe	fecal bile acids	0.0250256	positive
CAG-302 sp001916775	CA.feces	-0.141147	0.00223304	microbe	fecal bile acids	0.0250256	negative
Mediterraneibacter_A butyricigenes	TCA.plasma	-0.143937	0.00223257	microbe	plasma bile acids	0.0250256	negative
Veillonella dispar	TDCA.feces	0.170013	0.00223993	microbe	fecal bile acids	0.0250892	positive
Acetatifactor sp900066565	TCDCA.feces	0.149223	0.00224911	microbe	fecal bile acids	0.0251693	positive
Streptococcus mutans	GUDCA.plasma	0.14358	0.00229033	microbe	plasma bile acids	0.0256073	positive
CAG-313 sp000433035	TCA.plasma	-0.143539	0.00229716	microbe	plasma bile acids	0.0256605	negative
Scatomorpha merdavium	GCA.feces	-0.149918	0.00230915	microbe	fecal bile acids	0.0257711	negative
Blautia_A sp900551715	TCA.plasma	-0.143455	0.00231096	microbe	plasma bile acids	0.0257796	negative
Collinsella sp900540945	TDCA.feces	-0.169467	0.00231548	microbe	fecal bile acids	0.0258184	negative
Coprococcus_A sp900548825	CDCA.feces	-0.140956	0.00233997	microbe	fecal bile acids	0.0260679	negative
CAG-345 sp000433315	TCA.plasma	-0.143265	0.0023425	microbe	plasma bile acids	0.0260843	negative
UBA1417 sp003531055	TCA.feces	-0.140327	0.00234472	microbe	fecal bile acids	0.0260973	negative
CAG-83 sp900547745	CA.feces	-0.140383	0.00236077	microbe	fecal bile acids	0.0262641	negative
Dysosmobacter sp900550685	TCDCA.feces	0.148383	0.00238303	microbe	fecal bile acids	0.0264858	positive
Flemingibacterium sp900546315	DCA.plasma	-0.162296	0.00239062	microbe	plasma bile acids	0.0265291	negative
Agathobaculum intestinigallinarum	GCA.plasma	0.143136	0.00239103	microbe	plasma bile acids	0.0265291	positive
Paratractidigestivibacter faecalis	CA.feces	-0.140114	0.00240729	microbe	fecal bile acids	0.0266855	negative
Escherichia coli	TCA.plasma	0.142834	0.00241551	microbe	plasma bile acids	0.0267645	positive
Schaedlerella glycyrrhizinilytica_A	GUDCA.plasma	0.142808	0.0024199	microbe	plasma bile acids	0.0268013	positive
Agathobaculum sp900291975	DCA.feces	0.140165	0.00242446	microbe	fecal bile acids	0.0268397	positive
Roseburia hominis	GUDCA.plasma	-0.142773	0.00242607	microbe	plasma bile acids	0.0268454	negative
Spyradocola merdavium	LCA.feces	0.142585	0.0024312	microbe	fecal bile acids	0.0268781	positive
Pelethousia gallinarum	GDCA.feces	-0.141958	0.0024585	microbe	fecal bile acids	0.0271072	negative
Gemmiger qucibialis	GDCA.feces	-0.141719	0.00250063	microbe	fecal bile acids	0.027547	negative
SFEL01 sp004557245	CDCA.feces	-0.139993	0.00250863	microbe	fecal bile acids	0.0276145	negative
CAG-45 sp000438375	CA.feces	-0.139422	0.00253084	microbe	fecal bile acids	0.027812	negative
Blautia sp001304935	GCA.plasma	0.142331	0.00253144	microbe	plasma bile acids	0.027812	positive
Gemmiger sp900540775	GUDCA.plasma	-0.142167	0.00253256	microbe	plasma bile acids	0.027812	negative
Blautia_A sp000436615	CA.feces	-0.139343	0.00254532	microbe	fecal bile acids	0.0279397	negative
Bifidobacterium scardovii	TUDCA.feces	-0.13917	0.00254994	microbe	fecal bile acids	0.0279532	negative
Clostridium_AP scindens	TCA.plasma	0.142071	0.00254985	microbe	plasma bile acids	0.0279532	positive
Clostridium_AP sp000509125	TCA.plasma	0.142071	0.00254985	microbe	plasma bile acids	0.0279532	positive
Ruminococcus_E bromii_B	GDCA.feces	-0.141311	0.00257437	microbe	fecal bile acids	0.0281959	negative
Merdicola sp001915925	TDCA.feces	-0.167436	0.00261737	microbe	fecal bile acids	0.0286287	negative
CAG-882 sp003486385	TUDCA.feces	0.138797	0.00261944	microbe	fecal bile acids	0.0286387	positive
Scatosoma sp900552625	DCA.feces	-0.138812	0.00267299	microbe	fecal bile acids	0.0291062	negative
CAG-245 sp000435175	TUDCA.feces	0.138511	0.00267398	microbe	fecal bile acids	0.0291062	positive
CAG-274 sp000432155	CDCA.feces	0.139075	0.00267964	microbe	fecal bile acids	0.029107	positive
CAG-274 sp900545305	CDCA.feces	0.139075	0.00267964	microbe	fecal bile acids	0.029107	positive
Acutalibacter stercoravium	GUDCA.plasma	0.141383	0.00267684	microbe	plasma bile acids	0.029107	positive
CAG-302 sp900543825	GUDCA.plasma	-0.141367	0.00267995	microbe	plasma bile acids	0.029107	negative
Ruminiclostridium_E siraeum	LCA.plasma	0.141326	0.00268765	microbe	plasma bile acids	0.0291778	positive
CAG-302 sp000431795	CA.feces	-0.138568	0.00269148	microbe	fecal bile acids	0.0291937	negative
Enterocloster excrementigallinarum	TCA.plasma	0.141307	0.00269126	microbe	plasma bile acids	0.0291937	positive
Bariatricus comes	TUDCA.feces	0.138351	0.00270501	microbe	fecal bile acids	0.0293019	positive
Dorea formicigenerans	LCA.feces	0.140998	0.00272031	microbe	fecal bile acids	0.0294547	positive
Bacteroides cellulosilyticus	GLCA.feces	-0.13847	0.00273923	microbe	fecal bile acids	0.0296174	negative
Merdivicinus sp900555435	GCA.plasma	-0.141208	0.00274013	microbe	plasma bile acids	0.0296174	negative
Bifidobacterium adolescentis	GUDCA.plasma	-0.141057	0.00273901	microbe	plasma bile acids	0.0296174	negative
UMGS1375 sp900066615	GUDCA.plasma	-0.140929	0.00276378	microbe	plasma bile acids	0.0298208	negative
COE1 sp001916965	TUDCA.feces	0.138017	0.00277062	microbe	fecal bile acids	0.0298685	positive
UBA7597 sp900542935	GCA.plasma	-0.140922	0.00279563	microbe	plasma bile acids	0.0301118	negative
Ligilactobacillus ruminis	TCDCA.feces	-0.145877	0.00282708	microbe	fecal bile acids	0.0303976	negative
Lawsonibacter pullicola	CA.feces	-0.137817	0.00284014	microbe	fecal bile acids	0.0305114	negative
Lawsonibacter sp900545895	CA.feces	-0.137817	0.00284014	microbe	fecal bile acids	0.0305114	negative
CAG-273 sp003534295	GDCA.feces	-0.139804	0.00286375	microbe	fecal bile acids	0.0307249	negative
Enterocloster excrementigallinarum	TUDCA.feces	-0.137453	0.00288466	microbe	fecal bile acids	0.030909	negative
CAG-302 sp000431795	TCA.plasma	-0.140128	0.00292339	microbe	plasma bile acids	0.0312697	negative
Eubacterium_F sp000433735	LCA.feces	-0.139944	0.00292925	microbe	fecal bile acids	0.0313189	negative
Copromonas sp900541255	GDCA.feces	-0.139435	0.00293909	microbe	fecal bile acids	0.0314105	negative
Veillonella parvula_A	TCA.plasma	0.139981	0.00295355	microbe	plasma bile acids	0.0315514	positive
Evtepia gabavorous	DCA.feces	0.137387	0.00295956	microbe	fecal bile acids	0.0315883	positive
Lachnoclostridium_B faecipullorum	TCA.plasma	0.139956	0.00295875	microbe	plasma bile acids	0.0315883	positive
Veillonella atypica	DCA.feces	-0.137298	0.00297829	microbe	fecal bile acids	0.031747	negative
CAG-238 sp900542245	TUDCA.feces	0.137007	0.00297801	microbe	fecal bile acids	0.031747	positive
ER4 sp900317525	GDCA.feces	-0.139173	0.00299349	microbe	fecal bile acids	0.0318678	negative
Collinsella sp002391315	DCA.feces	0.137201	0.00299889	microbe	fecal bile acids	0.031878	positive
Merdimonas faecis	TCDCA.feces	-0.145007	0.00299805	microbe	fecal bile acids	0.031878	negative
Blautia_A sp000285855	GUDCA.plasma	-0.13976	0.00299961	microbe	plasma bile acids	0.031878	negative
UMGS911 sp900545935	DCA.plasma	-0.158611	0.00300705	microbe	plasma bile acids	0.0319433	negative
Fimisoma sp000435715	GDCA.feces	-0.138956	0.00303939	microbe	fecal bile acids	0.0322452	negative
Veillonella dispar	CA.feces	0.136673	0.00308125	microbe	fecal bile acids	0.0325913	positive
CAG-170 sp900553545	TUDCA.feces	0.136516	0.0030838	microbe	fecal bile acids	0.0326043	positive
Hungatella sp005845265	TCA.plasma	0.139342	0.00308817	microbe	plasma bile acids	0.0326365	positive
Bacteroides nordii	CA.plasma	-0.141529	0.003094	microbe	plasma bile acids	0.0326702	negative
Fournierella excrementavium	GDCA.feces	-0.138553	0.00312608	microbe	fecal bile acids	0.0329667	negative
Coprobacter secundus	TCA.plasma	-0.139141	0.00313166	microbe	plasma bile acids	0.0330114	negative
Collinsella aerofaciens_O	DCA.feces	0.136561	0.00313807	microbe	fecal bile acids	0.0330508	positive
Senegalimassilia sp900550055	CA.feces	-0.136366	0.00314911	microbe	fecal bile acids	0.0330824	negative
F23-B02 sp001916715	DCA.plasma	-0.157873	0.00314673	microbe	plasma bile acids	0.0330824	negative
Prevotella copri	TCA.plasma	-0.139063	0.00314873	microbe	plasma bile acids	0.0330824	negative
Prevotella sp015074785	TCA.plasma	-0.139063	0.00314873	microbe	plasma bile acids	0.0330824	negative
CAG-345 sp000433315	TDCA.feces	-0.164306	0.00315327	microbe	fecal bile acids	0.033112	negative
Ruthenibacterium lactatiformans	TUDCA.feces	-0.136135	0.0031682	microbe	fecal bile acids	0.0332504	negative
BX12 sp014333425	DCA.plasma	0.15766	0.00318815	microbe	plasma bile acids	0.0334215	positive
Copromonas sp900541255	GCA.plasma	0.13896	0.00320539	microbe	plasma bile acids	0.0335452	positive
Streptococcus parasanguinis_B	GCA.plasma	0.13891	0.00321649	microbe	plasma bile acids	0.0336329	positive
Lachnospira eligens	TCA.plasma	-0.138708	0.00322719	microbe	plasma bile acids	0.0337305	negative
Streptococcus sp900766505	GCA.plasma	0.138804	0.00324029	microbe	plasma bile acids	0.0338531	positive
Massilistercora timonensis	GDCA.feces	-0.137965	0.00325683	microbe	fecal bile acids	0.0339685	negative
Negativibacillus faecipullorum	GDCA.feces	-0.137926	0.00326581	microbe	fecal bile acids	0.0340477	negative
CAG-313 sp003539625	CDCA.feces	-0.136281	0.00326734	microbe	fecal bile acids	0.0340493	negative
Scatosoma sp900552625	GCA.plasma	-0.138585	0.00328966	microbe	plasma bile acids	0.0342674	negative
Ruminococcus_C sp000433635	GUDCA.plasma	-0.138245	0.00333223	microbe	plasma bile acids	0.0346378	negative
Bifidobacterium adolescentis	TCA.plasma	-0.138194	0.00334409	microbe	plasma bile acids	0.0347318	negative
Bacteroides zhangwenhongi	TCA.plasma	-0.138051	0.00337709	microbe	plasma bile acids	0.0350418	negative
Anaerotruncus colihominis	TCA.plasma	0.138026	0.00338311	microbe	plasma bile acids	0.0350781	positive
CAG-83 sp900545585	DCA.feces	-0.135426	0.00339939	microbe	fecal bile acids	0.0351731	negative
Senegalimassilia faecalis	GCA.plasma	-0.13811	0.00339933	microbe	plasma bile acids	0.0351731	negative
CAG-170 sp002404795	DCA.feces	-0.135293	0.00343128	microbe	fecal bile acids	0.0354437	negative
Mediterraneibacter_A butyricigenes	GCA.plasma	-0.137965	0.0034333	microbe	plasma bile acids	0.0354497	negative
Blautia_A sp900551715	LCA.feces	-0.13764	0.00343797	microbe	fecal bile acids	0.0354831	negative
Ruminococcus_D bicirculans	TUDCA.feces	0.134912	0.00345383	microbe	fecal bile acids	0.035617	positive
Bacteroides nordii	CA.feces	-0.134973	0.00347394	microbe	fecal bile acids	0.0357945	negative
Collinsella sp900552735	CDCA.feces	0.135369	0.00348317	microbe	fecal bile acids	0.0358729	positive
CAG-196 sp002102975	CA.feces	-0.134913	0.00348862	microbe	fecal bile acids	0.0358858	negative
Mediterraneibacter torques	GUDCA.plasma	0.137547	0.00349643	microbe	plasma bile acids	0.0359244	positive
Erysipelatoclostridium spiroforme	GUDCA.plasma	0.137546	0.00349673	microbe	plasma bile acids	0.0359244	positive
Monoglobus pectinilyticus	CA.feces	-0.134836	0.00350737	microbe	fecal bile acids	0.0359739	negative
CAG-314 sp000437915	GUDCA.plasma	-0.13741	0.0035297	microbe	plasma bile acids	0.0361578	negative
UMGS856 sp900546265	LCA.plasma	0.13727	0.00356375	microbe	plasma bile acids	0.0364461	positive
Coprococcus sp900066115	CDCA.feces	-0.135011	0.00357147	microbe	fecal bile acids	0.0364798	negative
Coprococcus sp000154245	CDCA.feces	-0.135011	0.00357147	microbe	fecal bile acids	0.0364798	negative
Scatomorpha pullicola	GDCA.feces	-0.136618	0.00357542	microbe	fecal bile acids	0.0365013	negative
Choladousia sp902363665	CA.plasma	-0.139394	0.00357796	microbe	plasma bile acids	0.0365013	negative
Desulfovibrio sp900556755	TCDCA.feces	-0.142246	0.00360467	microbe	fecal bile acids	0.0367581	negative
Acutalibacter ornithocaccae	TUDCA.feces	-0.134283	0.0036095	microbe	fecal bile acids	0.0367921	negative
Acutalibacter stercoravium	GCA.plasma	0.137107	0.00364152	microbe	plasma bile acids	0.0370574	positive
Egerieenecus merdigallinarum	GUDCA.plasma	-0.136957	0.003641	microbe	plasma bile acids	0.0370574	negative
Merdicola sp001915925	GUDCA.plasma	-0.136945	0.00364408	microbe	plasma bile acids	0.0370682	negative
Intestinimonas butyriciproducens	DCA.feces	0.134412	0.00364954	microbe	fecal bile acids	0.0371084	positive
CAG-170 sp900549635	GDCA.feces	-0.136299	0.00365483	microbe	fecal bile acids	0.0371469	negative
Blautia coccoides	GDCA.feces	0.136275	0.00366065	microbe	fecal bile acids	0.0371908	positive
CAG-273 sp000438355	GDCA.feces	-0.136181	0.00368453	microbe	fecal bile acids	0.0373618	negative
Enterocloster excrementipullorum	TUDCA.feces	-0.133987	0.00368505	microbe	fecal bile acids	0.0373618	negative
UBA3402 sp003478355	CA.plasma	-0.138943	0.00368857	microbe	plasma bile acids	0.0373822	negative
CAG-448 sp003150135	GDCA.feces	-0.136155	0.00369113	microbe	fecal bile acids	0.0373928	negative
Bacteroides finegoldii	TCA.plasma	-0.136639	0.00372116	microbe	plasma bile acids	0.037666	negative
Merdimonas faecis	DCA.plasma	0.155009	0.00374604	microbe	plasma bile acids	0.0379024	positive
Intestinibacter bartlettii	DCA.feces	-0.134005	0.00375446	microbe	fecal bile acids	0.037972	negative
Holdemanella biformis	CA.feces	-0.133797	0.0037716	microbe	fecal bile acids	0.0381141	negative
Streptococcus sp000187445	CA.plasma	0.138574	0.00378127	microbe	plasma bile acids	0.0381962	positive
Lachnoclostridium_B sp900066555	LCA.feces	0.13622	0.00379002	microbe	fecal bile acids	0.038269	positive
Faecousia sp000435995	TCA.plasma	-0.136354	0.00379452	microbe	plasma bile acids	0.0382904	negative
Blautia_A sp900551715	GCA.plasma	-0.136368	0.00383021	microbe	plasma bile acids	0.038541	negative
UMGS856 sp900546265	TCA.plasma	-0.136046	0.00387505	microbe	plasma bile acids	0.0389207	negative
Mailhella merdigallinarum	CA.feces	-0.133382	0.0038819	microbe	fecal bile acids	0.0389736	negative
Veillonella parvula_A	GCA.plasma	0.136137	0.00389096	microbe	plasma bile acids	0.0390329	positive
Ruthenibacterium lactatiformans	LCA.feces	0.135828	0.00389286	microbe	fecal bile acids	0.0390361	positive
UBA7597 sp900542935	DCA.feces	-0.133361	0.00392611	microbe	fecal bile acids	0.0393216	negative
Anaerobutyricum soehngenii	CA.feces	-0.133223	0.00392504	microbe	fecal bile acids	0.0393216	negative
F23-B02 sp002472405	DCA.plasma	-0.154184	0.0039369	microbe	plasma bile acids	0.0393977	negative
Intestinibacter sp900540355	TDCA.feces	-0.160345	0.00397344	microbe	fecal bile acids	0.0397312	negative
Faecalicoccus sp900546545	GUDCA.plasma	0.13567	0.00397529	microbe	plasma bile acids	0.0397336	positive
UMGS621 sp900543915	DCA.feces	-0.133137	0.00398767	microbe	fecal bile acids	0.0398251	negative
Ruthenibacterium lactatiformans	DCA.feces	0.13313	0.00398947	microbe	fecal bile acids	0.0398269	positive
Lachnoclostridium_B faecipullorum	GCA.plasma	0.135698	0.00400872	microbe	plasma bile acids	0.0399545	positive
Clostridium_Q saccharolyticum_A	GCA.plasma	0.13571	0.00400543	microbe	plasma bile acids	0.0399545	positive
Dysosmobacter sp900544615	DCA.feces	-0.132968	0.00403456	microbe	fecal bile acids	0.0401797	negative
Ventricola sp900542445	TUDCA.feces	0.132621	0.00405238	microbe	fecal bile acids	0.0403246	positive
Ruminococcus_C callidus	CA.feces	-0.132668	0.00407871	microbe	fecal bile acids	0.0405376	negative
Faecalicoccus pleomorphus	GUDCA.plasma	0.135266	0.0040859	microbe	plasma bile acids	0.0405764	positive
Faecalibacterium prausnitzii_H	TCA.plasma	-0.13527	0.00408469	microbe	plasma bile acids	0.0405764	negative
UBA4285 sp900545225	GCA.plasma	-0.135402	0.00408977	microbe	plasma bile acids	0.0405985	negative
Veillonella atypica	GDCA.feces	0.134546	0.00412045	microbe	fecal bile acids	0.0408702	positive
CAG-41 sp900066215	GCA.plasma	-0.135259	0.00412962	microbe	plasma bile acids	0.0409283	negative
Ruminococcus_C sp000433635	CA.feces	-0.13246	0.00413774	microbe	fecal bile acids	0.0409835	negative
Parabacteroides johnsonii	TCA.feces	0.132298	0.00414392	microbe	fecal bile acids	0.0410207	positive
Dysosmobacter sp900550685	TUDCA.feces	0.132261	0.0041545	microbe	fecal bile acids	0.0410925	positive
CAG-115 sp003531585	DCA.feces	-0.132391	0.0041983	microbe	fecal bile acids	0.0414592	negative
Streptococcus sp001556435	TUDCA.feces	0.132077	0.00420765	microbe	fecal bile acids	0.0415184	positive
CAG-83 sp000435555	TCA.feces	-0.131967	0.00423949	microbe	fecal bile acids	0.0417492	negative
Roseburia hominis	GDCA.feces	-0.134119	0.00424159	microbe	fecal bile acids	0.0417532	negative
Agathobacter faecis	LCA.feces	-0.134528	0.00425182	microbe	fecal bile acids	0.0418206	negative
CAG-83 sp900545585	CDCA.feces	-0.132479	0.00425521	microbe	fecal bile acids	0.0418281	negative
Choladousia sp902363135	GDCA.feces	-0.134069	0.00425598	microbe	fecal bile acids	0.0418281	negative
Enterocloster excrementipullorum	TCA.plasma	0.134557	0.00428656	microbe	plasma bile acids	0.0420782	positive
Butyribacter sp003149875	CDCA.feces	-0.132254	0.00432132	microbe	fecal bile acids	0.0423692	negative
UMGS1071 sp900542375	TUDCA.plasma	-0.162693	0.0043261	microbe	plasma bile acids	0.0423992	negative
Merdibacter merdigallinarum	GCDCA.feces	-0.137159	0.00433464	microbe	fecal bile acids	0.0424661	negative
Bacteroides zhangwenhongi	GUDCA.plasma	-0.134338	0.00435045	microbe	plasma bile acids	0.0426041	negative
CAJFUR01 sp904420575	GDCA.feces	-0.133727	0.00435575	microbe	fecal bile acids	0.0426391	negative
Scatomorpha gallistercoris	CA.feces	-0.131684	0.00436483	microbe	fecal bile acids	0.042711	negative
CAG-238 sp900542245	GDCA.feces	-0.133645	0.00438016	microbe	fecal bile acids	0.0428441	negative
Phocaeicola dorei	GDCA.feces	0.133611	0.00439013	microbe	fecal bile acids	0.0429246	positive
Bacteroides sp900556625	TUDCA.plasma	-0.162338	0.00441264	microbe	plasma bile acids	0.0431276	negative
Eubacterium_F sp003491505	CDCA.feces	-0.131913	0.00442332	microbe	fecal bile acids	0.043207	negative
Bifidobacterium scardovii	DCA.feces	-0.131593	0.00443468	microbe	fecal bile acids	0.0432745	negative
CAG-170 sp003516765	DCA.plasma	-0.152184	0.00443646	microbe	plasma bile acids	0.0432748	negative
Butyrivibrio_A crossotus	GUDCA.plasma	-0.133922	0.00447376	microbe	plasma bile acids	0.0436042	negative
Eggerthella lenta	TUDCA.feces	-0.131162	0.00448076	microbe	fecal bile acids	0.0436551	negative
Sutterella wadsworthensis_A	DCA.feces	0.131425	0.00448607	microbe	fecal bile acids	0.0436896	positive
Akkermansia muciniphila	CA.feces	-0.131228	0.00450363	microbe	fecal bile acids	0.0437916	negative
Faecalibacterium prausnitzii_F	CDCA.feces	-0.131547	0.00453517	microbe	fecal bile acids	0.044029	negative
Limenecus avicola	TCA.plasma	-0.133707	0.00453892	microbe	plasma bile acids	0.0440364	negative
CAG-433 sp000433675	CDCA.feces	-0.131504	0.00454872	microbe	fecal bile acids	0.0441085	negative
CAG-314 sp000437915	CA.feces	-0.130894	0.0046075	microbe	fecal bile acids	0.0446084	negative
Blautia_A caecimuris	GDCA.feces	0.132883	0.00461118	microbe	fecal bile acids	0.0446091	positive
Butyribacter sp003149875	LCA.feces	-0.133304	0.00461729	microbe	fecal bile acids	0.0446507	negative
Collinsella sp900540945	GCA.feces	-0.139442	0.00462341	microbe	fecal bile acids	0.0446574	negative
Lawsonibacter sp014287875	TUDCA.plasma	0.161493	0.00462538	microbe	plasma bile acids	0.044659	positive
Blautia_A luti	TUDCA.feces	0.130665	0.00463586	microbe	fecal bile acids	0.0447251	positive
Collinsella sp002391315	TCDCA.feces	-0.138384	0.00463976	microbe	fecal bile acids	0.0447453	negative
Catenibacterium sp000437715	CA.feces	-0.130621	0.00469428	microbe	fecal bile acids	0.0452005	negative
Catenibacterium mitsuokai	CA.feces	-0.130621	0.00469428	microbe	fecal bile acids	0.0452005	negative
Bacteroides finegoldii	GUDCA.plasma	-0.133194	0.00469755	microbe	plasma bile acids	0.0452144	negative
Fimisoma avicola	CA.feces	-0.130593	0.00470323	microbe	fecal bile acids	0.0452514	negative
Eubacterium_R sp000436835	DCA.feces	0.130672	0.00472271	microbe	fecal bile acids	0.0454035	positive
Dorea_A longicatena	DCA.feces	0.130581	0.0047521	microbe	fecal bile acids	0.0455972	positive
Lachnospira sp000436475	GUDCA.plasma	-0.132911	0.00478725	microbe	plasma bile acids	0.0459167	negative
Faecalibacterium sp900539945	TUDCA.plasma	0.16084	0.00479608	microbe	plasma bile acids	0.0459835	positive
Anaerotignum lactatifermentans	TUDCA.feces	-0.130057	0.00483206	microbe	fecal bile acids	0.0462925	negative
Blautia_A sp900551715	DCA.plasma	-0.150721	0.00483756	microbe	plasma bile acids	0.0463273	negative
Mediterraneibacter lactaris	CA.feces	-0.130102	0.00486299	microbe	fecal bile acids	0.0464268	negative
Veillonella nakazawae	TDCA.feces	0.15676	0.00487681	microbe	fecal bile acids	0.0465393	positive
Evtepia sp004556345	DCA.plasma	-0.15046	0.0049125	microbe	plasma bile acids	0.046827	negative
Blautia stercoris	TCA.plasma	-0.132506	0.00491819	microbe	plasma bile acids	0.0468632	negative
Anaerobutyricum hallii	CDCA.feces	0.130331	0.00492587	microbe	fecal bile acids	0.0469183	positive
Bittarella massiliensis	DCA.plasma	0.150405	0.00492825	microbe	plasma bile acids	0.0469228	positive
UBA1394 sp900066845	GCDCA.feces	0.135194	0.00493174	microbe	fecal bile acids	0.046938	positive
Streptococcus parasanguinis_B	CA.plasma	0.134511	0.00495187	microbe	plasma bile acids	0.0471114	positive
Streptococcus sp900766505	CA.plasma	0.134481	0.00496131	microbe	plasma bile acids	0.0471831	positive
Anaerostipes caccae	TUDCA.feces	-0.12964	0.00497091	microbe	fecal bile acids	0.047238	negative
Eubacterium_F sp003491505	TDCA.feces	-0.156428	0.00496931	microbe	fecal bile acids	0.047238	negative
Flemingibacterium sp900546315	DCA.feces	-0.129904	0.00497544	microbe	fecal bile acids	0.0472628	negative
CAG-302 sp001916775	GUDCA.plasma	-0.132261	0.00499927	microbe	plasma bile acids	0.0474303	negative
Romboutsia timonensis	TCA.plasma	-0.132182	0.0050254	microbe	plasma bile acids	0.0476093	negative
Blautia_A sp900066145	TUDCA.feces	0.129379	0.00505979	microbe	fecal bile acids	0.0478983	positive
CAG-269 sp001916055	CDCA.feces	-0.129913	0.00506691	microbe	fecal bile acids	0.047929	negative
Merdibacter merdipullorum	CA.feces	-0.12948	0.00507251	microbe	fecal bile acids	0.0479615	negative
CAG-302 sp900543825	CA.plasma	-0.134137	0.00507424	microbe	plasma bile acids	0.0479615	negative
Streptococcus salivarius	TUDCA.feces	0.129317	0.00508119	microbe	fecal bile acids	0.0479722	positive
Coprobacillus cateniformis	CA.plasma	0.134069	0.00509685	microbe	plasma bile acids	0.0480832	positive
Enterocloster excrementigallinarum	GCA.plasma	0.132059	0.00511607	microbe	plasma bile acids	0.048191	positive
1XD42-69 sp014287635	GUDCA.plasma	-0.13192	0.00511356	microbe	plasma bile acids	0.048191	negative
Ruminococcus_C sp000980705	GUDCA.plasma	-0.131917	0.00511476	microbe	plasma bile acids	0.048191	negative
Faecalibacterium sp900758465	TUDCA.feces	0.129198	0.00512213	microbe	fecal bile acids	0.0482113	positive
Borkfalkia ceftriaxoniphila	CA.feces	-0.129315	0.00512952	microbe	fecal bile acids	0.0482319	negative
Blautia_A sp900551715	TUDCA.plasma	0.15962	0.00513018	microbe	plasma bile acids	0.0482319	positive
CAG-313 sp003539625	GCA.plasma	-0.131905	0.00516855	microbe	plasma bile acids	0.0485004	negative
CAG-217 sp000436335	GDCA.feces	-0.131147	0.00517925	microbe	fecal bile acids	0.0485823	negative
Alangreenwoodia sp905206455	LCA.feces	0.131559	0.0051869	microbe	fecal bile acids	0.0486356	positive
Collinsella sp900540945	TCA.feces	-0.128988	0.00519563	microbe	fecal bile acids	0.0486989	negative
Lachnospira sp000436535	LCA.feces	-0.131454	0.00522317	microbe	fecal bile acids	0.0488644	negative
Alistipes communis	GDCA.feces	-0.131032	0.00521868	microbe	fecal bile acids	0.0488644	negative
SFMI01 sp004556155	DCA.plasma	-0.149321	0.00525151	microbe	plasma bile acids	0.0490381	negative
Gemmiger sp900540775	GCA.plasma	-0.131619	0.00526722	microbe	plasma bile acids	0.049109	negative
Dorea_A longicatena	GCA.plasma	-0.131613	0.00526938	microbe	plasma bile acids	0.0491106	negative
CAG-115 sp003531585	CDCA.feces	-0.129308	0.00527754	microbe	fecal bile acids	0.049167	negative
Clostridium_A leptum	TCDCA.feces	-0.136372	0.00527941	microbe	fecal bile acids	0.049167	negative
CAG-83 sp000435555	DCA.feces	-0.128999	0.00528887	microbe	fecal bile acids	0.0491881	negative
CAG-269 sp003525075	GDCA.feces	-0.130838	0.00528648	microbe	fecal bile acids	0.0491881	negative
Adlercreutzia equolifaciens	TUDCA.feces	0.128735	0.00528501	microbe	fecal bile acids	0.0491881	positive
Bacteroides xylanisolvens	CA.feces	0.128758	0.0053257	microbe	fecal bile acids	0.049449	positive
UMGS973 sp900547295	CDCA.feces	-0.129094	0.005354	microbe	fecal bile acids	0.0496743	negative
Blautia_A sp900551715	TUDCA.feces	0.128525	0.00536026	microbe	fecal bile acids	0.0497138	positive
F23-B02 sp002472405	CDCA.feces	-0.129052	0.00536889	microbe	fecal bile acids	0.0497564	negative
Collinsella sp900552735	DCA.feces	0.128781	0.0053672	microbe	fecal bile acids	0.0497564	positive
CAG-313 sp003539625	TCA.plasma	-0.131148	0.00538162	microbe	plasma bile acids	0.0498557	negative
Anaerotignum lactatifermentans	CDCA.feces	0.129011	0.0053837	microbe	fecal bile acids	0.0498563	positive
UMGS1975 sp900546685	CA.feces	-0.128536	0.00540588	microbe	fecal bile acids	0.0500054	negative
Eubacterium_I ramulus	CA.feces	-0.128526	0.00540969	microbe	fecal bile acids	0.0500219	negative
Victivallis lenta	LCA.plasma	0.130996	0.00543583	microbe	plasma bile acids	0.0501885	positive
Faecalibacterium sp900758465	GCA.plasma	-0.131134	0.00543861	microbe	plasma bile acids	0.0501954	negative
Intestinimonas butyriciproducens	CDCA.feces	0.128834	0.00544794	microbe	fecal bile acids	0.050247	positive
Bifidobacterium scardovii	GLCA.feces	0.128546	0.00545234	microbe	fecal bile acids	0.050247	positive
Paraprevotella clara	GCDCA.feces	0.133652	0.00545082	microbe	fecal bile acids	0.050247	positive
Anaerotignum sp001304995	DCA.plasma	0.148647	0.00546186	microbe	plasma bile acids	0.0502972	positive
Enorma massiliensis	GCA.plasma	0.131038	0.00547298	microbe	plasma bile acids	0.0503807	positive
Odoribacter splanchnicus	GDCA.feces	-0.130276	0.00548729	microbe	fecal bile acids	0.0504937	negative
Onthomonas sp900752305	TCA.plasma	-0.130741	0.00552788	microbe	plasma bile acids	0.0508104	negative
Prevotella sp900313215	CA.feces	-0.128142	0.00555084	microbe	fecal bile acids	0.0509456	negative
Clostridium sp000435835	DCA.feces	-0.128247	0.00556274	microbe	fecal bile acids	0.0510169	negative
Mediterraneibacter torques	TCA.feces	-0.127974	0.00556251	microbe	fecal bile acids	0.0510169	negative
F23-B02 sp001916715	CDCA.feces	-0.128509	0.00556788	microbe	fecal bile acids	0.0510317	negative
Negativibacillus sp000435195	GDCA.feces	-0.130034	0.00557553	microbe	fecal bile acids	0.0510317	negative
Collinsella bouchesdurhonensis	TCDCA.feces	-0.13551	0.0055767	microbe	fecal bile acids	0.0510317	negative
CAG-83 sp900547745	DCA.plasma	-0.148286	0.00557758	microbe	plasma bile acids	0.0510317	negative
UMGS1264 sp904399395	TCDCA.feces	-0.135477	0.00558837	microbe	fecal bile acids	0.0511002	negative
Hungatella effluvii	DCA.plasma	0.148211	0.00560193	microbe	plasma bile acids	0.0511862	positive
CAG-170 sp002404795	CDCA.feces	-0.128336	0.00563243	microbe	fecal bile acids	0.0514247	negative
Collinsella sp900541745	GDCA.feces	-0.129875	0.00563428	microbe	fecal bile acids	0.0514247	negative
Streptococcus sp900766505	CA.feces	0.127726	0.00570785	microbe	fecal bile acids	0.0520385	positive
Gemmiger sp900539695	TDCA.feces	-0.153933	0.00571572	microbe	fecal bile acids	0.0520719	negative
Streptococcus parasanguinis_B	CA.feces	0.127672	0.00572839	microbe	fecal bile acids	0.0521681	positive
Enterocloster sp000431375	CDCA.feces	0.127958	0.00577636	microbe	fecal bile acids	0.0525855	positive
Blautia_A sp900551715	TCDCA.feces	0.134879	0.0058041	microbe	fecal bile acids	0.0527991	positive
Dorea_A longicatena_B	GCA.plasma	-0.130136	0.00580657	microbe	plasma bile acids	0.0528021	negative
CAG-1427 sp000434775	CA.feces	-0.127443	0.0058166	microbe	fecal bile acids	0.0528739	negative
Copromorpha excrementipullorum	GDCA.feces	-0.129309	0.0058485	microbe	fecal bile acids	0.0530322	negative
Ventricola sp900542395	TCA.feces	-0.127232	0.00584585	microbe	fecal bile acids	0.0530322	negative
Streptococcus thermophilus	TDCA.feces	0.153522	0.00584788	microbe	fecal bile acids	0.0530322	positive
Romboutsia timonensis	TUDCA.plasma	0.15724	0.00584272	microbe	plasma bile acids	0.0530322	positive
UBA11774 sp003507655	TUDCA.feces	0.127202	0.00585785	microbe	fecal bile acids	0.0530926	positive
UBA1417 sp003531055	GDCA.feces	-0.129277	0.00586056	microbe	fecal bile acids	0.0530976	negative
Massiliomicrobiota sp002160865	GCA.plasma	0.129778	0.00594392	microbe	plasma bile acids	0.0538134	positive
CAG-302 sp000431795	CDCA.feces	-0.127409	0.00599074	microbe	fecal bile acids	0.0541777	negative
CAG-269 sp900551615	TUDCA.feces	0.126837	0.00600219	microbe	fecal bile acids	0.0542613	positive
UBA3818 sp900557155	GCA.plasma	-0.129587	0.00601846	microbe	plasma bile acids	0.0543687	negative
Copromorpha sp905193765	TDCA.feces	-0.152712	0.00611606	microbe	fecal bile acids	0.0551996	negative
Intestinibacter bartlettii	TDCA.feces	-0.152709	0.00611714	microbe	fecal bile acids	0.0551996	negative
CAG-449 sp900551385	TDCA.feces	-0.152568	0.00616521	microbe	fecal bile acids	0.0555521	negative
UMGS911 sp900545935	CDCA.feces	-0.126909	0.00619264	microbe	fecal bile acids	0.0557746	negative
Merdisoma faecalis	CA.feces	-0.126447	0.00621493	microbe	fecal bile acids	0.0559185	negative
Copromonas sp900541255	TCA.plasma	0.128909	0.00623162	microbe	plasma bile acids	0.0560278	positive
Ruminococcus_E bromii_B	CA.feces	-0.126398	0.00623554	microbe	fecal bile acids	0.0560427	negative
Merdibacter merdipullorum	TDCA.feces	-0.152327	0.00624761	microbe	fecal bile acids	0.0560899	negative
Prevotella copri	GCA.plasma	-0.129015	0.00624663	microbe	plasma bile acids	0.0560899	negative
Prevotella sp015074785	GCA.plasma	-0.129015	0.00624663	microbe	plasma bile acids	0.0560899	negative
UMGS1071 sp900542375	LCA.feces	0.128614	0.00629374	microbe	fecal bile acids	0.0564221	positive
CAG-1427 sp000435675	GUDCA.plasma	-0.12875	0.00629615	microbe	plasma bile acids	0.0564232	negative
CAG-313 sp000433035	GUDCA.plasma	-0.128734	0.006303	microbe	plasma bile acids	0.0564254	negative
Agathobaculum butyriciproducens	CDCA.feces	0.126605	0.00631817	microbe	fecal bile acids	0.056518	positive
Gemmiger qucibialis	TUDCA.feces	0.125971	0.00635723	microbe	fecal bile acids	0.0568468	positive
Allisonella histaminiformans	TCDCA.feces	-0.133337	0.00639443	microbe	fecal bile acids	0.0570349	negative
Blautia_A luti	TCA.plasma	-0.128459	0.00641635	microbe	plasma bile acids	0.0571891	negative
Clostridium_A leptum	TCA.feces	-0.125808	0.00642613	microbe	fecal bile acids	0.0572349	negative
UMGS1375 sp900066615	TUDCA.feces	0.125779	0.00643849	microbe	fecal bile acids	0.0573243	positive
Lachnospira sp003451515	TUDCA.feces	0.125765	0.00644461	microbe	fecal bile acids	0.0573582	positive
Eggerthella lenta	DCA.plasma	0.145752	0.0064545	microbe	plasma bile acids	0.0574256	positive
CAG-269 sp001916035	TCA.plasma	-0.128342	0.00646519	microbe	plasma bile acids	0.0574792	negative
CAG-83 sp900552475	TUDCA.feces	0.125435	0.00658655	microbe	fecal bile acids	0.058411	positive
CAG-269 sp000437215	GUDCA.plasma	-0.128042	0.00659206	microbe	plasma bile acids	0.0584389	negative
Dialister sp000434475	TCDCA.feces	-0.132822	0.0066037	microbe	fecal bile acids	0.0585001	negative
Lawsonibacter asaccharolyticus	CA.feces	-0.125445	0.00664035	microbe	fecal bile acids	0.0588037	negative
Pseudoscilispira sp018369915	GDCA.feces	-0.127342	0.00665	microbe	fecal bile acids	0.0588258	negative
Parasutterella excrementihominis	TCDCA.feces	0.132678	0.00666281	microbe	fecal bile acids	0.058918	positive
Faecalibacterium prausnitzii_D	DCA.plasma	-0.145172	0.00667202	microbe	plasma bile acids	0.0589439	negative
Mailhella merdigallinarum	GCA.plasma	-0.127995	0.00667289	microbe	plasma bile acids	0.0589439	negative
CAG-349 sp003539515	GDCA.feces	-0.127265	0.00668291	microbe	fecal bile acids	0.0590112	negative
Intestinibacter bartlettii	LCA.feces	-0.12768	0.0066864	microbe	fecal bile acids	0.059021	negative
CAG-170 sp900545925	TUDCA.feces	0.125125	0.00672227	microbe	fecal bile acids	0.0592952	positive
CAG-345 sp000433315	GDCA.feces	-0.127137	0.00673888	microbe	fecal bile acids	0.0593993	negative
Copromorpha sp900549125	DCA.feces	0.12524	0.00679027	microbe	fecal bile acids	0.0598096	positive
Butyribacter sp003529475	CA.plasma	-0.129397	0.00688422	microbe	plasma bile acids	0.0605076	negative
Escherichia coli	LCA.plasma	-0.127289	0.00691963	microbe	plasma bile acids	0.060754	negative
Merdicola sp001915925	CA.feces	-0.124788	0.0069334	microbe	fecal bile acids	0.0608533	negative
UBA3818 sp900557155	GDCA.feces	-0.126671	0.00694484	microbe	fecal bile acids	0.060932	negative
Collinsella aerofaciens_H	TCA.feces	-0.124608	0.00695476	microbe	fecal bile acids	0.0609974	negative
Bacteroides sp900556625	GLCA.feces	0.124848	0.00696693	microbe	fecal bile acids	0.0610391	positive
CAG-83 sp003539495	CA.feces	-0.124542	0.00704598	microbe	fecal bile acids	0.0616224	negative
Bifidobacterium adolescentis	DCA.plasma	-0.144196	0.00705227	microbe	plasma bile acids	0.0616555	negative
Erysipelatoclostridium ramosum	TUDCA.feces	-0.124303	0.00709532	microbe	fecal bile acids	0.0619423	negative
Lawsonibacter sp900549405	GLCA.feces	-0.124572	0.00709373	microbe	fecal bile acids	0.0619423	negative
Hungatella sp005845265	GUDCA.plasma	0.126747	0.00716491	microbe	plasma bile acids	0.0623973	positive
CAG-345 sp000433315	DCA.feces	-0.124382	0.00718237	microbe	fecal bile acids	0.0625274	negative
CAG-353 sp900066885	CDCA.feces	-0.124634	0.00718949	microbe	fecal bile acids	0.0625673	negative
Veillonella atypica	TDCA.feces	0.14967	0.007226	microbe	fecal bile acids	0.0628408	positive
CAG-269 sp900551615	CDCA.feces	-0.124545	0.00723105	microbe	fecal bile acids	0.0628408	negative
Acutalibacter ornithocaccae	CA.feces	-0.124145	0.00723115	microbe	fecal bile acids	0.0628408	negative
CAG-95 sp000438155	DCA.plasma	-0.143717	0.00724607	microbe	plasma bile acids	0.0629267	negative
RUG115 sp900066395	TCDCA.feces	-0.131285	0.00726397	microbe	fecal bile acids	0.0630599	negative
CAG-313 sp000433035	GCA.plasma	-0.126638	0.00728022	microbe	plasma bile acids	0.0631352	negative
Rubneribacter badeniensis	GCDCA.feces	0.129038	0.00731086	microbe	fecal bile acids	0.0633113	positive
Ligilactobacillus salivarius	GUDCA.plasma	0.126441	0.00730663	microbe	plasma bile acids	0.0633113	positive
Acutalibacter stercoravium	DCA.plasma	0.143369	0.00738979	microbe	plasma bile acids	0.0639051	positive
UMGS621 sp900543915	GUDCA.plasma	-0.1262	0.00741992	microbe	plasma bile acids	0.0640535	negative
Coprobacter fastidiosus	TCA.plasma	-0.126172	0.00743307	microbe	plasma bile acids	0.0641222	negative
UBA1417 sp003531055	GCA.plasma	-0.126295	0.00744133	microbe	plasma bile acids	0.0641667	negative
Lachnospira sp900316325	CA.feces	-0.123675	0.00745592	microbe	fecal bile acids	0.0642202	negative
Streptococcus mutans	CA.plasma	0.128111	0.00746581	microbe	plasma bile acids	0.06427	positive
Escherichia coli	GUDCA.plasma	0.125981	0.00752428	microbe	plasma bile acids	0.0646831	positive
CAG-882 sp003486385	TCDCA.feces	0.130699	0.00753088	microbe	fecal bile acids	0.0647173	positive
Choladocola sp003480725	CA.plasma	-0.127835	0.00759641	microbe	plasma bile acids	0.0651898	negative
Gemmiger formicilis	GCA.plasma	-0.125974	0.00759506	microbe	plasma bile acids	0.0651898	negative
Merdisoma faecalis	LCA.feces	0.125621	0.00763082	microbe	fecal bile acids	0.0654396	positive
Choladocola sp018223365	TUDCA.feces	0.123137	0.00765581	microbe	fecal bile acids	0.0656083	positive
Negativibacillus sp000435195	TCDCA.feces	-0.130377	0.00768143	microbe	fecal bile acids	0.0657594	negative
Parasutterella sp900552195	TCDCA.feces	0.130354	0.00769211	microbe	fecal bile acids	0.0658043	positive
UBA1394 sp900066845	TDCA.feces	0.148511	0.00769398	microbe	fecal bile acids	0.0658043	positive
Copromonas sp900066785	CA.plasma	-0.12763	0.00769466	microbe	plasma bile acids	0.0658043	negative
Scatomorpha gallistercoris	DCA.feces	0.123292	0.00770949	microbe	fecal bile acids	0.0659082	positive
Protoclostridium gallicola	GDCA.feces	-0.125036	0.00771393	microbe	fecal bile acids	0.0659234	negative
Massiliomicrobiota merdigallinarum	TCDCA.feces	-0.130288	0.00772334	microbe	fecal bile acids	0.065947	negative
CAG-115 sp003531585	CA.plasma	-0.127571	0.00772296	microbe	plasma bile acids	0.065947	negative
Sellimonas intestinalis	CA.plasma	0.127538	0.00773931	microbe	plasma bile acids	0.0660033	positive
Collinsella sp900554255	CA.plasma	-0.127544	0.00773636	microbe	plasma bile acids	0.0660033	negative
Merdicola sp018371855	TDCA.feces	-0.148383	0.00774754	microbe	fecal bile acids	0.0660506	negative
Clostridium sp900540255	TCA.feces	-0.122934	0.00775733	microbe	fecal bile acids	0.0661113	negative
Dysosmobacter welbionis	TCDCA.feces	-0.130141	0.00779337	microbe	fecal bile acids	0.0663955	negative
CAG-83 sp003539495	DCA.plasma	-0.142372	0.00781575	microbe	plasma bile acids	0.0665386	negative
CAG-269 sp003525075	DCA.feces	-0.123041	0.00783573	microbe	fecal bile acids	0.0666644	negative
Eubacterium_F sp900539115	TUDCA.feces	0.122747	0.0078519	microbe	fecal bile acids	0.0667615	positive
Roseburia inulinivorans	GUDCA.plasma	-0.12531	0.00785254	microbe	plasma bile acids	0.0667615	negative
Enterocloster aldenensis	GDCA.feces	0.124671	0.00789551	microbe	fecal bile acids	0.0670115	positive
Enterocloster bolteae	DCA.plasma	0.142201	0.00789106	microbe	plasma bile acids	0.0670115	positive
Enterocloster clostridioformis	DCA.plasma	0.142201	0.00789106	microbe	plasma bile acids	0.0670115	positive
Ventrimonas sp003478505	TCDCA.feces	0.129883	0.00791693	microbe	fecal bile acids	0.067101	positive
CAG-83 sp900545585	TDCA.feces	-0.147982	0.00791672	microbe	fecal bile acids	0.067101	negative
Veillonella nakazawae	CA.feces	0.122658	0.00796415	microbe	fecal bile acids	0.0674087	positive
Angelakisella sp900547385	DCA.plasma	-0.142027	0.00796846	microbe	plasma bile acids	0.067422	negative
Faecalibacterium prausnitzii_G	LCA.feces	-0.124884	0.00799687	microbe	fecal bile acids	0.0676393	negative
Scatomorpha gallistercoris	TDCA.feces	-0.147788	0.00799965	microbe	fecal bile acids	0.0676397	negative
Evtepia sp004556345	CDCA.feces	-0.122913	0.0080365	microbe	fecal bile acids	0.0678815	negative
Oliverpabstia intestinalis	GCA.feces	-0.130581	0.00803529	microbe	fecal bile acids	0.0678815	negative
Ruthenibacterium lactatiformans	GDCA.feces	-0.124293	0.00808742	microbe	fecal bile acids	0.0682415	negative
Ruminococcus_E bromii_B	LCA.plasma	0.124781	0.00811967	microbe	plasma bile acids	0.0684669	positive
Faecalibacterium prausnitzii_F	DCA.feces	-0.122425	0.00815356	microbe	fecal bile acids	0.0686189	negative
Protoclostridium sp900761765	GDCA.feces	-0.124182	0.00814473	microbe	fecal bile acids	0.0686189	negative
Faecousia sp000434635	GDCA.feces	-0.124168	0.00815171	microbe	fecal bile acids	0.0686189	negative
Lawsonibacter sp000177015	DCA.plasma	0.141569	0.00817457	microbe	plasma bile acids	0.0687655	positive
Merdibacter merdigallinarum	GCA.feces	-0.130284	0.00818098	microbe	fecal bile acids	0.068796	negative
CAG-103 sp000432375	GLCA.feces	-0.122361	0.00818701	microbe	fecal bile acids	0.0688233	negative
Duodenibacillus intestinavium	TUDCA.plasma	-0.150866	0.0082074	microbe	plasma bile acids	0.0689243	negative
Butyricicoccus_A sp002395695	GLCA.feces	0.122283	0.0082283	microbe	fecal bile acids	0.0690529	positive
Ruthenibacterium lactatiformans	DCA.plasma	0.141429	0.00823864	microbe	plasma bile acids	0.0691072	positive
Pseudoscilispira sp018369915	TCDCA.feces	-0.129212	0.00824791	microbe	fecal bile acids	0.069147	negative
Phascolarctobacterium faecium	CA.feces	0.122032	0.00829199	microbe	fecal bile acids	0.0694929	positive
Scatosoma sp900552625	TUDCA.feces	0.121839	0.00832547	microbe	fecal bile acids	0.0697269	positive
Faecalibacterium prausnitzii_I	CDCA.feces	-0.122315	0.00835051	microbe	fecal bile acids	0.0699038	negative
CAG-103 sp900543625	GDCA.feces	-0.12378	0.00835518	microbe	fecal bile acids	0.0699038	negative
CAG-103 sp900757655	TUDCA.feces	0.121734	0.00838208	microbe	fecal bile acids	0.0700814	positive
Phil1 sp001940855	CDCA.feces	-0.122234	0.00839432	microbe	fecal bile acids	0.0701601	negative
ER4 sp900317525	CDCA.feces	-0.122223	0.00840013	microbe	fecal bile acids	0.0701611	negative
Oliverpabstia faecicola	GCA.plasma	-0.124382	0.00840004	microbe	plasma bile acids	0.0701611	negative
CAG-273 sp000438355	CDCA.feces	0.12219	0.00841786	microbe	fecal bile acids	0.0702787	positive
Enterocloster sp000431375	GCDCA.feces	0.126767	0.0084199	microbe	fecal bile acids	0.0702787	positive
Agathobaculum sp900291975	TCDCA.feces	-0.128812	0.00845075	microbe	fecal bile acids	0.0704647	negative
Clostridium sp900540255	GCA.plasma	-0.124179	0.00850775	microbe	plasma bile acids	0.0709161	negative
Bilophila wadsworthia	GLCA.feces	-0.121692	0.00854609	microbe	fecal bile acids	0.0711368	negative
Blautia stercoris	GCA.plasma	-0.124097	0.00855151	microbe	plasma bile acids	0.0711368	negative
Faecalibacterium sp900539885	CA.plasma	-0.125854	0.00859381	microbe	plasma bile acids	0.0714646	negative
Ruminococcus_C callidus	TCA.plasma	-0.123865	0.00860262	microbe	plasma bile acids	0.0715138	negative
Collinsella aerofaciens_H	LCA.feces	0.123698	0.00861868	microbe	fecal bile acids	0.0716232	positive
Dysosmobacter avistercoris	CA.feces	-0.121398	0.00863633	microbe	fecal bile acids	0.0717216	negative
Phocaeicola vulgatus	GDCA.feces	0.123235	0.00864757	microbe	fecal bile acids	0.0717527	positive
Massilistercora timonensis	GCDCA.feces	-0.126327	0.0086517	microbe	fecal bile acids	0.0717527	negative
Woodwardibium sp900760275	GUDCA.plasma	-0.123712	0.00868566	microbe	plasma bile acids	0.071986	negative
CAG-103 sp900757655	CA.feces	-0.121287	0.00869778	microbe	fecal bile acids	0.0720623	negative
CAG-449 sp900551385	DCA.feces	-0.121394	0.00871083	microbe	fecal bile acids	0.0721462	negative
Blautia_A luti	GCA.plasma	-0.123785	0.00872075	microbe	plasma bile acids	0.07218	negative
Ruminococcus_C callidus	TUDCA.plasma	0.149637	0.00875063	microbe	plasma bile acids	0.0723304	positive
Anaerotignum faecicola	CDCA.feces	0.121502	0.00879603	microbe	fecal bile acids	0.072657	positive
Limiplasma pullistercoris	CA.plasma	0.125458	0.00880689	microbe	plasma bile acids	0.0727223	positive
Anaerotignum sp001304995	GCA.feces	-0.129042	0.00881704	microbe	fecal bile acids	0.0727818	negative
Butyribacter intestini	TCDCA.feces	0.128103	0.00882186	microbe	fecal bile acids	0.0727973	positive
Egerieenecus merdigallinarum	TCA.plasma	-0.123412	0.00885043	microbe	plasma bile acids	0.0729843	negative
Fusicatenibacter saccharivorans	DCA.plasma	-0.14004	0.00889895	microbe	plasma bile acids	0.0733354	negative
COE1 sp001916965	DCA.feces	-0.120999	0.00893307	microbe	fecal bile acids	0.073592	negative
Merdicola sp018371855	GCA.plasma	-0.123368	0.00895148	microbe	plasma bile acids	0.0737103	negative
CAG-245 sp000435175	DCA.plasma	-0.139899	0.00896866	microbe	plasma bile acids	0.0737868	negative
Lachnoclostridium_B faecipullorum	DCA.feces	0.120919	0.00897882	microbe	fecal bile acids	0.0738458	positive
Mediterraneibacter torques	DCA.plasma	0.139849	0.0089933	microbe	plasma bile acids	0.0739383	positive
Adlercreutzia celatus_A	CA.feces	-0.120739	0.00900778	microbe	fecal bile acids	0.07401	negative
Borkfalkia ceftriaxoniphila	GCA.plasma	-0.123221	0.00903391	microbe	plasma bile acids	0.0741875	negative
Eubacterium_G sp000432355	DCA.plasma	-0.1397	0.0090674	microbe	plasma bile acids	0.0744256	negative
Streptococcus sp900766505	TUDCA.feces	0.120432	0.00911042	microbe	fecal bile acids	0.0747291	positive
CAG-273 sp003534295	GUDCA.plasma	-0.122923	0.00912541	microbe	plasma bile acids	0.0748023	negative
Streptococcus parasanguinis_B	TUDCA.feces	0.120399	0.00913	microbe	fecal bile acids	0.0748151	positive
CAG-217 sp000436335	TDCA.feces	-0.145184	0.0091913	microbe	fecal bile acids	0.0752924	negative
Dysosmobacter welbionis	TUDCA.feces	-0.120282	0.00919836	microbe	fecal bile acids	0.0753253	negative
SFEL01 sp004557245	DCA.feces	-0.120515	0.00921225	microbe	fecal bile acids	0.075414	negative
Bifidobacterium dentium	CDCA.feces	-0.120748	0.00922771	microbe	fecal bile acids	0.0755156	negative
Haemophilus_D parainfluenzae	TUDCA.feces	0.120178	0.00925925	microbe	fecal bile acids	0.0757145	positive
Clostridium_Q saccharolyticum_A	DCA.plasma	0.13931	0.00926428	microbe	plasma bile acids	0.0757145	positive
Ruthenibacterium merdipullorum	LCA.plasma	0.122684	0.00926259	microbe	plasma bile acids	0.0757145	positive
Acetatifactor intestinalis	TDCA.feces	-0.145021	0.00927103	microbe	fecal bile acids	0.0757196	negative
Intestinimonas massiliensis	TCA.plasma	-0.122662	0.00927502	microbe	plasma bile acids	0.0757271	negative
Anaerotignum sp001304995	CA.plasma	0.124579	0.00929649	microbe	plasma bile acids	0.0758272	positive
Ellagibacter isourolithinifaciens	GDCA.feces	-0.122053	0.00931397	microbe	fecal bile acids	0.0759447	negative
Acutalibacter ornithocaccae	DCA.plasma	0.139185	0.00932817	microbe	plasma bile acids	0.0760353	positive
Alistipes putredinis	CA.feces	-0.120178	0.00933502	microbe	fecal bile acids	0.0760661	negative
Eubacterium_I sp900546495	CA.plasma	-0.1245	0.00934135	microbe	plasma bile acids	0.0760926	negative
Anaerotignum sp001304995	DCA.feces	0.12024	0.00937435	microbe	fecal bile acids	0.0763111	positive
UMGS1375 sp900066615	CA.feces	-0.120074	0.00939681	microbe	fecal bile acids	0.0764348	negative
Scatomorpha intestinigallinarum	CA.feces	-0.120068	0.00940022	microbe	fecal bile acids	0.0764348	negative
Fimisoma avicola	GDCA.feces	-0.121883	0.00941383	microbe	fecal bile acids	0.0764812	negative
Bacteroides ovatus	GUDCA.plasma	0.122394	0.0094309	microbe	plasma bile acids	0.0765444	positive
Enterenecus sp900549885	CA.feces	-0.119983	0.00945124	microbe	fecal bile acids	0.076659	negative
Anaerostipes sp000508985	GDCA.feces	0.121813	0.00945507	microbe	fecal bile acids	0.0766649	positive
Haemophilus_D parainfluenzae_K	TUDCA.feces	0.11973	0.00952644	microbe	fecal bile acids	0.0771423	positive
Ventrimonas sp003478505	CA.plasma	-0.124022	0.00961877	microbe	plasma bile acids	0.0778134	negative
Ruminococcus_C sp000433635	CA.plasma	-0.123986	0.00964	microbe	plasma bile acids	0.0779341	negative
Evtepia gabavorous	DCA.plasma	0.138542	0.00966303	microbe	plasma bile acids	0.0780692	positive
Phocaeicola vulgatus	TCDCA.feces	0.126523	0.00970047	microbe	fecal bile acids	0.0783169	positive
CAG-238 sp000435615	DCA.feces	-0.119669	0.00971948	microbe	fecal bile acids	0.0783971	negative
Mediterraneibacter torques	TCDCA.feces	-0.126473	0.00973005	microbe	fecal bile acids	0.0784311	negative
CAG-41 sp900066215	CA.feces	-0.119486	0.00975332	microbe	fecal bile acids	0.0785418	negative
Duodenibacillus intestinavium	TCDCA.feces	-0.126422	0.0097593	microbe	fecal bile acids	0.0785643	negative
Flavonifractor plautii	TUDCA.feces	-0.119332	0.00976929	microbe	fecal bile acids	0.0785934	negative
Mediterraneibacter faecis	GUDCA.plasma	-0.121767	0.00980515	microbe	plasma bile acids	0.078805	negative
Gemmiger sp900540595	CA.feces	-0.119376	0.00982137	microbe	fecal bile acids	0.078884	negative
Copromorpha sp900549125	TCA.feces	-0.119202	0.00985006	microbe	fecal bile acids	0.0790116	negative
Coprococcus_A sp900548825	GCA.plasma	-0.121711	0.00992191	microbe	plasma bile acids	0.0795105	negative
Bifidobacterium adolescentis	GCA.plasma	-0.121697	0.00993055	microbe	plasma bile acids	0.079554	negative
Parasutterella excrementihominis	GLCA.feces	-0.119292	0.00995333	microbe	fecal bile acids	0.0797105	negative
Veillonella atypica	TUDCA.feces	0.119029	0.00995837	microbe	fecal bile acids	0.0797251	positive
Faecalibacterium sp900758465	TUDCA.plasma	0.146948	0.0100528	microbe	plasma bile acids	0.0802992	positive
Bifidobacterium bifidum	CA.feces	0.119	0.0100566	microbe	fecal bile acids	0.0803032	positive
CAJFUR01 sp904420575	CDCA.feces	0.11935	0.0100781	microbe	fecal bile acids	0.0804486	positive
CAG-95 sp000438155	GDCA.feces	-0.120758	0.0100963	microbe	fecal bile acids	0.0805682	negative
Gemmiger sp900539695	GUDCA.plasma	-0.121267	0.0101128	microbe	plasma bile acids	0.0806479	negative
Eisenbergiella sp900066775	TCA.plasma	-0.121237	0.010132	microbe	plasma bile acids	0.0807746	negative
Eubacterium_I ramulus	GCA.feces	-0.126613	0.0101882	microbe	fecal bile acids	0.0810941	negative
Choladocola sp018223365	GLCA.feces	-0.118899	0.0102022	microbe	fecal bile acids	0.0811415	negative
Bittarella massiliensis	TCDCA.feces	-0.125678	0.0102021	microbe	fecal bile acids	0.0811415	negative
Pullichristensenella excrementipullorum	TCA.feces	-0.118627	0.0102136	microbe	fecal bile acids	0.081163	negative
Prevotella sp003447235	CA.feces	-0.118687	0.0102565	microbe	fecal bile acids	0.0813733	negative
Blautia_A sp900066145	GCA.plasma	-0.121143	0.0102755	microbe	plasma bile acids	0.0814457	negative
CAG-269 sp000437215	LCA.feces	-0.120835	0.0103006	microbe	fecal bile acids	0.0816186	negative
PeH17 sp000435055	GDCA.feces	-0.120278	0.0104008	microbe	fecal bile acids	0.082189	negative
Adlercreutzia celatus_A	TUDCA.feces	0.118352	0.0103918	microbe	fecal bile acids	0.082189	positive
Fusicatenibacter saccharivorans	GCA.plasma	-0.120933	0.0104093	microbe	plasma bile acids	0.0822161	negative
Alistipes dispar	GDCA.feces	-0.120253	0.0104172	microbe	fecal bile acids	0.0822254	negative
Eubacterium_I sp900546495	GLCA.feces	-0.11857	0.0104147	microbe	fecal bile acids	0.0822254	negative
Lawsonibacter pullicola	GCA.plasma	0.120905	0.0104274	microbe	plasma bile acids	0.0822275	positive
Lawsonibacter sp900545895	GCA.plasma	0.120905	0.0104274	microbe	plasma bile acids	0.0822275	positive
CAG-353 sp900066885	GUDCA.plasma	-0.120674	0.0104891	microbe	plasma bile acids	0.0826344	negative
Clostridium sp001916075	DCA.feces	-0.118425	0.0105098	microbe	fecal bile acids	0.0827448	negative
Copromonas sp900066535	GLCA.feces	-0.11841	0.0105199	microbe	fecal bile acids	0.0827978	negative
Prevotella copri_A	GCA.plasma	-0.120745	0.0105301	microbe	plasma bile acids	0.0828518	negative
Bacteroides eggerthii	TCDCA.feces	-0.125004	0.010618	microbe	fecal bile acids	0.0834636	negative
CAG-269 sp001916005	CDCA.feces	-0.118463	0.0106526	microbe	fecal bile acids	0.0836456	negative
CAG-103 sp900543625	TCA.feces	-0.117954	0.0106547	microbe	fecal bile acids	0.0836456	negative
Bacteroides intestinalis	TCA.feces	-0.117932	0.010669	microbe	fecal bile acids	0.0837049	negative
Scatacola_A faecigallinarum	TCA.plasma	-0.120378	0.0106814	microbe	plasma bile acids	0.0837759	negative
Limiplasma pullistercoris	GDCA.feces	-0.119808	0.0107072	microbe	fecal bile acids	0.0838737	negative
Catenibacterium sp000437715	TUDCA.feces	0.117875	0.0107075	microbe	fecal bile acids	0.0838737	positive
Catenibacterium mitsuokai	TUDCA.feces	0.117875	0.0107075	microbe	fecal bile acids	0.0838737	positive
Dorea_A longicatena	TCA.plasma	-0.120252	0.0107644	microbe	plasma bile acids	0.0842662	negative
CAG-196 sp002102975	GUDCA.plasma	-0.120234	0.0107761	microbe	plasma bile acids	0.0843143	negative
UMGS1264 sp904399395	TCA.feces	-0.117746	0.0107938	microbe	fecal bile acids	0.0844105	negative
Bifidobacterium longum	GCDCA.feces	-0.122684	0.0107965	microbe	fecal bile acids	0.0844105	negative
Faecousia sp000434635	DCA.plasma	-0.136459	0.0108222	microbe	plasma bile acids	0.0845043	negative
Ruthenibacterium lactatiformans	CA.plasma	0.121989	0.0108815	microbe	plasma bile acids	0.0848869	positive
Roseburia hominis	TUDCA.feces	0.117527	0.0109424	microbe	fecal bile acids	0.0852765	positive
Limiplasma merdipullorum	GCDCA.feces	-0.122455	0.0109453	microbe	fecal bile acids	0.0852765	negative
Negativibacillus sp000435195	TCA.feces	-0.117516	0.0109505	microbe	fecal bile acids	0.0852903	negative
CAG-177 sp003514385	DCA.plasma	-0.136196	0.0109773	microbe	plasma bile acids	0.0854454	negative
CAG-83 sp900547745	DCA.feces	-0.117718	0.0109839	microbe	fecal bile acids	0.0854699	negative
CAG-302 sp000431795	DCA.feces	-0.117681	0.0110096	microbe	fecal bile acids	0.0855885	negative
Clostridium_AP scindens	DCA.feces	0.117645	0.0110341	microbe	fecal bile acids	0.0857254	positive
Clostridium_AP sp000509125	DCA.feces	0.117645	0.0110341	microbe	fecal bile acids	0.0857254	positive
Ellagibacter isourolithinifaciens	CA.feces	-0.117314	0.0111759	microbe	fecal bile acids	0.0866908	negative
Agathobaculum intestinigallinarum	LCA.feces	0.119464	0.0112043	microbe	fecal bile acids	0.0868124	positive
Alectryocaccomicrobium faecavium	TCA.plasma	-0.119601	0.0112019	microbe	plasma bile acids	0.0868124	negative
Copromorpha excrementipullorum	CDCA.feces	0.117616	0.0112286	microbe	fecal bile acids	0.0869211	positive
Parabacteroides merdae	DCA.feces	0.117336	0.0112483	microbe	fecal bile acids	0.087033	positive
Eubacterium_F sp003491505	DCA.feces	-0.11733	0.0112524	microbe	fecal bile acids	0.0870375	negative
Flemingibacterium sp900546315	GDCA.feces	-0.11895	0.0112863	microbe	fecal bile acids	0.0872612	negative
Lachnospira rogosae_A	TCA.plasma	-0.119384	0.0113507	microbe	plasma bile acids	0.0876608	negative
Faecalibacterium prausnitzii_E	CA.plasma	-0.121273	0.0113602	microbe	plasma bile acids	0.0877069	negative
Blautia_A sp000285855	TCA.feces	-0.116874	0.0113972	microbe	fecal bile acids	0.0879373	negative
CAG-317 sp000433535	DCA.feces	0.117085	0.0114248	microbe	fecal bile acids	0.0880952	positive
Faecalibacterium sp900758465	CDCA.feces	-0.11725	0.0114861	microbe	fecal bile acids	0.0884575	negative
CAG-267 sp001917135	LCA.plasma	0.119152	0.0115124	microbe	plasma bile acids	0.0886329	positive
CAG-95 sp900066375	CDCA.feces	-0.117126	0.0115743	microbe	fecal bile acids	0.0889929	negative
Collinsella sp900540945	CDCA.feces	0.11708	0.011607	microbe	fecal bile acids	0.089166	positive
Dorea_A longicatena	TUDCA.feces	0.116558	0.0116226	microbe	fecal bile acids	0.0892031	positive
Butyribacter intestini	DCA.plasma	-0.135119	0.0116314	microbe	plasma bile acids	0.0892429	negative
Eubacterium_F sp003491505	LCA.feces	-0.11883	0.0116458	microbe	fecal bile acids	0.0893251	negative
Anaerotignum lactatifermentans	GCA.feces	-0.124224	0.0117187	microbe	fecal bile acids	0.0897687	negative
Roseburia hominis	CA.plasma	-0.120768	0.0117089	microbe	plasma bile acids	0.0897687	negative
Lawsonibacter asaccharolyticus	TCDCA.feces	-0.123249	0.0117732	microbe	fecal bile acids	0.0901191	negative
UMGS1865 sp900547725	CDCA.feces	-0.116795	0.0118129	microbe	fecal bile acids	0.0903185	negative
CAG-345 sp000433315	DCA.plasma	-0.134818	0.0118205	microbe	plasma bile acids	0.0903185	negative
CAG-314 sp000437915	GLCA.feces	-0.116517	0.0118334	microbe	fecal bile acids	0.0903717	negative
Scatomorpha gallistercoris	GUDCA.plasma	-0.118686	0.0118425	microbe	plasma bile acids	0.0904132	negative
Limivicinus sp900547315	GUDCA.plasma	-0.118627	0.0118849	microbe	plasma bile acids	0.090681	negative
Desulfovibrio sp900556755	CDCA.feces	0.116671	0.0119039	microbe	fecal bile acids	0.0907557	positive
Mediterraneibacter faecis	GCA.plasma	-0.11874	0.0118989	microbe	plasma bile acids	0.0907557	negative
Coprococcus_A sp900548825	GUDCA.plasma	-0.118547	0.0119425	microbe	plasma bile acids	0.0909795	negative
Lachnospira sp000436475	CA.feces	-0.116209	0.0119682	microbe	fecal bile acids	0.0911195	negative
Phocaeicola dorei	TCDCA.feces	0.122934	0.0119921	microbe	fecal bile acids	0.0912445	positive
Clostridium_A leptum	DCA.feces	0.116281	0.0120071	microbe	fecal bile acids	0.0913308	positive
Veillonella atypica	TUDCA.plasma	0.143396	0.0120347	microbe	plasma bile acids	0.0914843	positive
UBA738 sp003522945	CDCA.feces	-0.116484	0.0120411	microbe	fecal bile acids	0.0915021	negative
CAG-313 sp003539625	DCA.feces	-0.116171	0.0120884	microbe	fecal bile acids	0.0917333	negative
Ligilactobacillus salivarius	GCDCA.feces	-0.120705	0.0121486	microbe	fecal bile acids	0.0921237	negative
Faecousia sp000434635	TDCA.feces	-0.139807	0.0121625	microbe	fecal bile acids	0.0922006	negative
Alistipes_A indistinctus	CDCA.feces	0.116295	0.0121821	microbe	fecal bile acids	0.0922183	positive
Limiplasma merdipullorum	LCA.feces	0.118093	0.012178	microbe	fecal bile acids	0.0922183	positive
Bacteroides fragilis	GCA.plasma	0.118358	0.0121766	microbe	plasma bile acids	0.0922183	positive
Roseburia inulinivorans	GCA.plasma	-0.118352	0.0121811	microbe	plasma bile acids	0.0922183	negative
Prevotella copri_A	TCA.plasma	-0.118217	0.0121835	microbe	plasma bile acids	0.0922183	negative
Agathobacter sp905209075	DCA.feces	-0.116026	0.0121968	microbe	fecal bile acids	0.0922908	negative
Alistipes_A pullistercoris	TCA.plasma	-0.118158	0.0122271	microbe	plasma bile acids	0.0924918	negative
Acutalibacter ornithocaccae	LCA.feces	0.118013	0.0122368	microbe	fecal bile acids	0.0925091	positive
Ruminococcus_E sp003526955	GUDCA.plasma	-0.118139	0.0122407	microbe	plasma bile acids	0.0925091	negative
Ventrimonas sp900538475	DCA.feces	0.115926	0.0122721	microbe	fecal bile acids	0.0926484	positive
Ruminiclostridium_E siraeum	TDCA.feces	-0.139625	0.0122763	microbe	fecal bile acids	0.0926484	negative
UBA1417 sp003531055	LCA.plasma	0.118089	0.0122778	microbe	plasma bile acids	0.0926484	positive
Copromonas sp000435795	TCDCA.feces	-0.12247	0.0123204	microbe	fecal bile acids	0.0929413	negative
CAG-83 sp000435555	GDCA.feces	-0.117378	0.0124196	microbe	fecal bile acids	0.0933756	negative
Fimisoma avicola	TUDCA.feces	-0.115469	0.012431	microbe	fecal bile acids	0.0934097	negative
Merdibacter merdigallinarum	CA.feces	-0.115584	0.0124374	microbe	fecal bile acids	0.0934212	negative
Alistipes shahii	TDCA.feces	-0.139365	0.0124408	microbe	fecal bile acids	0.0934212	negative
CAG-313 sp003539625	GUDCA.plasma	-0.117856	0.0124519	microbe	plasma bile acids	0.093476	negative
Sutterella wadsworthensis_A	DCA.plasma	-0.133832	0.0124587	microbe	plasma bile acids	0.0934986	negative
Alistipes avistercoris	GCA.plasma	-0.117945	0.0124834	microbe	plasma bile acids	0.0935992	negative
Faecalibacterium prausnitzii_D	GDCA.feces	-0.117284	0.0124907	microbe	fecal bile acids	0.0936253	negative
Dorea_A longicatena_B	CA.feces	-0.11546	0.0125328	microbe	fecal bile acids	0.0937983	negative
Protoclostridium sp900761765	GUDCA.plasma	-0.117752	0.0125301	microbe	plasma bile acids	0.0937983	negative
Sellimonas intestinalis	DCA.plasma	0.133712	0.0125385	microbe	plasma bile acids	0.0938125	positive
Intestinimonas butyriciproducens	CA.feces	-0.11535	0.0126175	microbe	fecal bile acids	0.0943467	negative
CAJFUR01 sp904420575	DCA.feces	0.115427	0.0126533	microbe	fecal bile acids	0.0945572	positive
BX12 sp014333425	GCA.plasma	0.117701	0.0126678	microbe	plasma bile acids	0.0946367	positive
Merdivicinus sp900555435	CDCA.feces	-0.115624	0.0126934	microbe	fecal bile acids	0.094742	negative
Anaerotruncus colihominis	TCDCA.feces	-0.121929	0.0127133	microbe	fecal bile acids	0.0947951	negative
Lawsonibacter pullicola	GCDCA.feces	-0.119932	0.0127159	microbe	fecal bile acids	0.0947951	negative
Lawsonibacter sp900545895	GCDCA.feces	-0.119932	0.0127159	microbe	fecal bile acids	0.0947951	negative
Enterocloster sp000431375	TDCA.feces	0.138927	0.0127217	microbe	fecal bile acids	0.09481	positive
Veillonella nakazawae	GDCA.feces	0.116968	0.0127311	microbe	fecal bile acids	0.0948515	positive
Oliverpabstia intestinalis	GDCA.feces	-0.116928	0.0127622	microbe	fecal bile acids	0.0949683	negative
Blautia_A sp900551715	DCA.feces	-0.115245	0.0127951	microbe	fecal bile acids	0.0951561	negative
Gordonibacter urolithinfaciens	CDCA.feces	0.115464	0.0128177	microbe	fecal bile acids	0.0952097	positive
Clostridium_A leptum	GCA.feces	-0.122644	0.0128393	microbe	fecal bile acids	0.0953123	negative
Faecousia sp000434635	CDCA.feces	-0.115406	0.0128631	microbe	fecal bile acids	0.0954031	negative
Clostridium_AQ innocuum	TUDCA.feces	-0.114917	0.0128597	microbe	fecal bile acids	0.0954031	negative
Agathobaculum sp003481705	CA.feces	-0.114986	0.0129024	microbe	fecal bile acids	0.095637	negative
Rubneribacter badeniensis	TUDCA.feces	-0.114804	0.0129492	microbe	fecal bile acids	0.0958994	negative
Fusicatenibacter saccharivorans	GUDCA.plasma	-0.117204	0.0129494	microbe	plasma bile acids	0.0958994	negative
Bifidobacterium dentium	LCA.feces	-0.117062	0.0129588	microbe	fecal bile acids	0.0959405	negative
CAG-83 sp900545585	GDCA.feces	-0.116659	0.0129705	microbe	fecal bile acids	0.0959983	negative
CAG-83 sp003487665	DCA.feces	-0.114946	0.0130309	microbe	fecal bile acids	0.0963587	negative
UBA738 sp003522945	GDCA.feces	-0.116559	0.0130491	microbe	fecal bile acids	0.0964642	negative
Mailhella excrementigallinarum	TCDCA.feces	-0.121462	0.0130617	microbe	fecal bile acids	0.0964997	negative
Faecalicoccus pleomorphus	TCA.plasma	0.117038	0.0130791	microbe	plasma bile acids	0.0965992	positive
Methanobrevibacter_A smithii	TDCA.feces	-0.138367	0.0130894	microbe	fecal bile acids	0.096646	negative
CAG-269 sp000431335	CA.feces	-0.114731	0.0131044	microbe	fecal bile acids	0.0967278	negative
Coprobacillus cateniformis	DCA.feces	0.11481	0.0131399	microbe	fecal bile acids	0.0969036	positive
ER4 sp003522105	TCA.feces	-0.114538	0.013161	microbe	fecal bile acids	0.0970013	negative
CAG-170 sp900545925	CDCA.feces	-0.114993	0.0131913	microbe	fecal bile acids	0.0971955	negative
Prevotella sp900313215	TDCA.feces	-0.138198	0.0132023	microbe	fecal bile acids	0.097247	negative
Clostridium_Q fessum	CA.plasma	-0.11867	0.0132606	microbe	plasma bile acids	0.0975604	negative
Bifidobacterium longum	GUDCA.plasma	0.116713	0.0133355	microbe	plasma bile acids	0.0979947	positive
Butyricimonas faecalis	TCA.plasma	-0.116715	0.0133345	microbe	plasma bile acids	0.0979947	negative
Oliverpabstia intestinalis	TCA.plasma	-0.116692	0.0133527	microbe	plasma bile acids	0.098063	negative
Faecalibacterium prausnitzii_G	CDCA.feces	-0.114772	0.0133692	microbe	fecal bile acids	0.0981253	negative
Eubacterium_F sp000433735	TUDCA.feces	0.11423	0.0134114	microbe	fecal bile acids	0.0983474	positive
Faecalicoccus sp900546545	TCA.plasma	0.116612	0.0134168	microbe	plasma bile acids	0.098358	positive
UMGS973 sp900547295	DCA.feces	-0.114396	0.0134751	microbe	fecal bile acids	0.0986389	negative
UBA7597 sp900542935	DCA.plasma	-0.132352	0.013474	microbe	plasma bile acids	0.0986389	negative
Merdicola sp018371855	CA.feces	-0.114217	0.0135216	microbe	fecal bile acids	0.0989323	negative
CAG-314 sp000437915	DCA.feces	-0.11432	0.0135374	microbe	fecal bile acids	0.0990067	negative
ER4 sp900317525	TDCA.feces	-0.137696	0.0135424	microbe	fecal bile acids	0.0990141	negative
Clostridium saudiense	LCA.feces	-0.11632	0.0135471	microbe	fecal bile acids	0.0990192	negative
Gemmiger sp900540595	GDCA.feces	-0.115917	0.0135618	microbe	fecal bile acids	0.0990972	negative
Ventrimonas sp003478505	GCDCA.feces	0.118829	0.0135665	microbe	fecal bile acids	0.0991021	positive
Bifidobacterium adolescentis	CDCA.feces	0.11446	0.013625	microbe	fecal bile acids	0.0993744	positive
CAG-302 sp900543825	DCA.plasma	-0.13214	0.0136254	microbe	plasma bile acids	0.0993744	negative
UMGS856 sp900546265	GDCA.feces	-0.115809	0.0136495	microbe	fecal bile acids	0.0994733	negative
Coprococcus eutactus_A	TDCA.feces	-0.137542	0.0136486	microbe	fecal bile acids	0.0994733	negative
UMGS1264 sp904399395	CDCA.feces	0.114392	0.0136811	microbe	fecal bile acids	0.0996158	positive
Eubacterium_I ramulus	GCA.plasma	-0.116419	0.0136772	microbe	plasma bile acids	0.0996158	negative
Sellimonas intestinalis	CA.feces	0.113979	0.0137192	microbe	fecal bile acids	0.0998342	positive
CAG-83 sp900549395	GUDCA.plasma	-0.11624	0.0137179	microbe	plasma bile acids	0.0998342	negative
Collinsella sp900544845	CDCA.feces	0.114299	0.0137582	microbe	fecal bile acids	0.100059	positive
Scatomorpha sp900545405	GUDCA.plasma	-0.116075	0.0138527	microbe	plasma bile acids	0.100687	negative
Alistipes_A indistinctus	GDCA.feces	-0.11554	0.0138711	microbe	fecal bile acids	0.100791	negative
Faecalibacterium prausnitzii_E	DCA.feces	-0.113865	0.0139165	microbe	fecal bile acids	0.101002	negative
Blautia sp001304935	CA.feces	0.113624	0.0140174	microbe	fecal bile acids	0.10156	positive
UMGS1865 sp900547725	CA.feces	-0.113602	0.0140357	microbe	fecal bile acids	0.101628	negative
BX12 sp014333425	TCA.plasma	0.115839	0.0140483	microbe	plasma bile acids	0.10169	positive
Rubneribacter badeniensis	CDCA.feces	0.113887	0.0141049	microbe	fecal bile acids	0.102009	positive
Parasutterella excrementihominis	CDCA.feces	-0.113806	0.0141742	microbe	fecal bile acids	0.102391	negative
Oliverpabstia faecicola	CDCA.feces	-0.113767	0.0142076	microbe	fecal bile acids	0.102582	negative
Parasutterella gallistercoris	TDCA.feces	0.136744	0.014209	microbe	fecal bile acids	0.102582	positive
Enterocloster sp000431375	TUDCA.feces	0.1132	0.0142768	microbe	fecal bile acids	0.103042	positive
Enterocloster aldenensis	DCA.plasma	0.131238	0.0142852	microbe	plasma bile acids	0.103042	positive
CAG-83 sp900548615	CDCA.feces	-0.113663	0.014297	microbe	fecal bile acids	0.103067	negative
Eubacterium_G sp000432355	DCA.feces	-0.113406	0.0143084	microbe	fecal bile acids	0.103089	negative
Hungatella sp005845265	LCA.feces	0.115378	0.014329	microbe	fecal bile acids	0.103147	positive
Choladocola sp003481535	CA.plasma	-0.117301	0.0143683	microbe	plasma bile acids	0.103342	negative
Eubacterium_I sp900546495	GUDCA.plasma	-0.11545	0.0143765	microbe	plasma bile acids	0.103369	negative
Faecalibacillus faecis	CA.plasma	-0.11728	0.0143856	microbe	plasma bile acids	0.103404	negative
CAG-288 sp000437395	DCA.plasma	-0.13107	0.0144115	microbe	plasma bile acids	0.1035	negative
Butyricicoccus_A sp002395695	CDCA.feces	-0.113492	0.0144445	microbe	fecal bile acids	0.103646	negative
Blautia_A sp000436615	TCA.plasma	-0.115314	0.0144926	microbe	plasma bile acids	0.103961	negative
Lachnospira sp000436535	CA.feces	-0.113032	0.0145279	microbe	fecal bile acids	0.104184	negative
CAG-41 sp900066215	TCA.plasma	-0.115189	0.0146004	microbe	plasma bile acids	0.104643	negative
Desulfovibrio sp900556755	CA.feces	-0.112936	0.0146129	microbe	fecal bile acids	0.104672	negative
Bifidobacterium longum	GCA.plasma	0.115262	0.0146479	microbe	plasma bile acids	0.104862	positive
Negativibacillus sp000435195	LCA.feces	0.11499	0.0146621	microbe	fecal bile acids	0.104933	positive
Parasutterella excrementihominis	DCA.feces	-0.112961	0.0146972	microbe	fecal bile acids	0.105154	negative
Acetatifactor sp900066565	GLCA.feces	-0.11295	0.014707	microbe	fecal bile acids	0.105194	negative
1XD42-69 sp014287635	CDCA.feces	-0.113187	0.0147125	microbe	fecal bile acids	0.105199	negative
SFEL01 sp004557245	TDCA.feces	-0.136045	0.0147163	microbe	fecal bile acids	0.105199	negative
CAG-238 sp900542245	GLCA.feces	-0.112879	0.0147701	microbe	fecal bile acids	0.105523	negative
Senegalimassilia anaerobia	LCA.plasma	0.114965	0.014795	microbe	plasma bile acids	0.10567	positive
Veillonella parvula_A	GDCA.feces	0.114446	0.0148043	microbe	fecal bile acids	0.105703	positive
Latilactobacillus sakei	TCA.plasma	0.11495	0.0148082	microbe	plasma bile acids	0.105703	positive
Parabacteroides merdae	CDCA.feces	0.113054	0.0148296	microbe	fecal bile acids	0.105734	positive
Alistipes finegoldii	GLCA.feces	-0.112813	0.0148282	microbe	fecal bile acids	0.105734	negative
Blautia coccoides	CA.plasma	0.116733	0.0148515	microbe	plasma bile acids	0.105859	positive
Erysipelatoclostridium spiroforme	TCA.plasma	0.114836	0.0149082	microbe	plasma bile acids	0.106172	positive
Merdisoma sp900553635	CDCA.feces	-0.112938	0.0149335	microbe	fecal bile acids	0.106321	negative
Limosilactobacillus fermentum	CA.feces	0.112548	0.014958	microbe	fecal bile acids	0.106464	positive
Gemmiger formicilis	GDCA.feces	-0.114239	0.0149873	microbe	fecal bile acids	0.10659	negative
Fimenecus sp000432435	CA.feces	-0.112494	0.0150063	microbe	fecal bile acids	0.106654	negative
Dorea_A longicatena	GCA.feces	-0.1199	0.0150105	microbe	fecal bile acids	0.106654	negative
Anaerostipes caccae	CA.plasma	0.116541	0.015018	microbe	plasma bile acids	0.106677	positive
CAG-269 sp001916005	DCA.feces	-0.112534	0.0150787	microbe	fecal bile acids	0.107015	negative
Ventrimonas sp003478505	TCA.feces	0.112276	0.0150949	microbe	fecal bile acids	0.1071	positive
Oliverpabstia intestinalis	TUDCA.feces	0.112263	0.0151063	microbe	fecal bile acids	0.107119	positive
Ventricola sp900542395	CDCA.feces	-0.112675	0.0151702	microbe	fecal bile acids	0.107541	negative
Veillonella dispar	GDCA.feces	0.113978	0.01522	microbe	fecal bile acids	0.10777	positive
ER4 sp003522105	CDCA.feces	-0.112445	0.0153808	microbe	fecal bile acids	0.108784	negative
CAG-449 sp900551385	CDCA.feces	-0.112421	0.0154024	microbe	fecal bile acids	0.108875	negative
Clostridium_AP scindens	GUDCA.plasma	0.114238	0.0154417	microbe	plasma bile acids	0.10904	positive
Clostridium_AP sp000509125	GUDCA.plasma	0.114238	0.0154417	microbe	plasma bile acids	0.10904	positive
Faecalibacterium prausnitzii	GDCA.feces	-0.113676	0.0154939	microbe	fecal bile acids	0.10924	negative
CAG-448 sp003150135	TDCA.feces	-0.135018	0.0154902	microbe	fecal bile acids	0.10924	negative
Haemophilus_D parainfluenzae_K	TCDCA.feces	0.118449	0.0155178	microbe	fecal bile acids	0.109346	positive
UBA3818 sp900557155	DCA.plasma	-0.12964	0.0155238	microbe	plasma bile acids	0.109357	negative
CAG-95 sp000438155	CDCA.feces	-0.11224	0.0155693	microbe	fecal bile acids	0.10959	negative
Anaerobutyricum soehngenii	LCA.plasma	0.114097	0.0155702	microbe	plasma bile acids	0.10959	positive
Eubacterium_R sp000436835	CA.feces	-0.111851	0.0155964	microbe	fecal bile acids	0.10974	negative
Prevotella copri	GUDCA.plasma	-0.114059	0.0156048	microbe	plasma bile acids	0.10974	negative
Prevotella sp015074785	GUDCA.plasma	-0.114059	0.0156048	microbe	plasma bile acids	0.10974	negative
F23-B02 sp002472405	DCA.feces	-0.111936	0.0156289	microbe	fecal bile acids	0.109878	negative
CAG-269 sp001916065	TDCA.feces	-0.134806	0.0156548	microbe	fecal bile acids	0.110029	negative
UBA737 sp900549755	DCA.plasma	-0.129448	0.0156788	microbe	plasma bile acids	0.110135	negative
Anaeromassilibacillus stercoravium	TDCA.feces	-0.13471	0.0157297	microbe	fecal bile acids	0.110399	negative
Ventricola sp900542445	GDCA.feces	-0.113342	0.0158012	microbe	fecal bile acids	0.110837	negative
Coprobacter fastidiosus	GCA.plasma	-0.113977	0.015797	microbe	plasma bile acids	0.110837	negative
Bilophila wadsworthia	TUDCA.feces	-0.111468	0.0158434	microbe	fecal bile acids	0.11107	negative
Gemmiger sp900540775	CA.feces	-0.111578	0.0158525	microbe	fecal bile acids	0.111093	negative
CAG-317 sp900543415	LCA.plasma	-0.113786	0.0158568	microbe	plasma bile acids	0.111093	negative
Merdicola sp018371855	GUDCA.plasma	-0.113725	0.0159129	microbe	plasma bile acids	0.111431	negative
Dorea_A longicatena_B	GUDCA.plasma	-0.113651	0.0159819	microbe	plasma bile acids	0.111819	negative
Eubacterium_I ramulus	DCA.feces	0.111552	0.0159902	microbe	fecal bile acids	0.11182	positive
Copromonas sp900066535	GCA.plasma	-0.113768	0.0159911	microbe	plasma bile acids	0.11182	negative
Parabacteroides distasonis	GCA.plasma	0.113749	0.0160086	microbe	plasma bile acids	0.111894	positive
CAG-83 sp900549395	CA.feces	-0.111395	0.0160259	microbe	fecal bile acids	0.111968	negative
Agathobacter sp900552085	DCA.feces	-0.11148	0.0160596	microbe	fecal bile acids	0.112085	negative
Haemophilus_D parainfluenzae	TCDCA.feces	0.11784	0.0160607	microbe	fecal bile acids	0.112085	positive
UMGS1696 sp900753285	DCA.plasma	-0.128967	0.0160728	microbe	plasma bile acids	0.112137	negative
Eubacterium_I ramulus	TUDCA.feces	0.11117	0.016128	microbe	fecal bile acids	0.112427	positive
UBA738 sp003522945	TCA.feces	-0.111154	0.0161436	microbe	fecal bile acids	0.112472	negative
Ligilactobacillus salivarius	GCA.plasma	0.113606	0.0161435	microbe	plasma bile acids	0.112472	positive
Collinsella aerofaciens_H	CDCA.feces	0.111624	0.0161509	microbe	fecal bile acids	0.112492	positive
Ventricola sp900542395	GDCA.feces	-0.112892	0.0162251	microbe	fecal bile acids	0.112913	negative
Gemmiger sp900539695	TCA.plasma	-0.113305	0.0163086	microbe	plasma bile acids	0.113334	negative
Mediterraneibacter lactaris	GCA.plasma	-0.113364	0.016373	microbe	plasma bile acids	0.113654	negative
Alistipes_A ihumii	CA.plasma	-0.115022	0.016393	microbe	plasma bile acids	0.113761	negative
Lawsonibacter sp900066825	DCA.feces	0.111119	0.0164078	microbe	fecal bile acids	0.113768	positive
Eisenbergiella tayi	GLCA.feces	-0.11112	0.0164063	microbe	fecal bile acids	0.113768	negative
Dysosmobacter sp001916835	DCA.plasma	-0.128553	0.0164196	microbe	plasma bile acids	0.113786	negative
Borkfalkia ceftriaxoniphila	CA.plasma	-0.114912	0.0164966	microbe	plasma bile acids	0.114191	negative
Faecalibacterium prausnitzii_E	CDCA.feces	-0.111252	0.0165113	microbe	fecal bile acids	0.114208	negative
CAG-449 sp900551385	GDCA.feces	-0.112517	0.0165846	microbe	fecal bile acids	0.11464	negative
CAG-177 sp003514385	TCA.feces	-0.110663	0.0166224	microbe	fecal bile acids	0.114724	negative
Clostridium_A leptum	TDCA.feces	-0.133596	0.0166215	microbe	fecal bile acids	0.114724	negative
Pullichristensenella excrementipullorum	CA.plasma	0.114786	0.0166163	microbe	plasma bile acids	0.114724	positive
Butyrivibrio_A crossotus	CDCA.feces	-0.111087	0.0166724	microbe	fecal bile acids	0.114989	negative
Acidaminococcus intestini	DCA.feces	0.110818	0.0167029	microbe	fecal bile acids	0.115049	positive
Eubacterium_F sp003491505	GDCA.feces	-0.112407	0.0166919	microbe	fecal bile acids	0.115049	negative
Faecalibacterium prausnitzii_G	GDCA.feces	-0.112389	0.0167091	microbe	fecal bile acids	0.115049	negative
CAG-238 sp900542245	CA.plasma	-0.114691	0.0167072	microbe	plasma bile acids	0.115049	negative
Adlercreutzia equolifaciens	DCA.feces	0.110776	0.0167442	microbe	fecal bile acids	0.115215	positive
Bacteroides eggerthii	DCA.feces	0.110765	0.016755	microbe	fecal bile acids	0.115215	positive
CAJFUR01 sp904420575	TCA.feces	-0.110487	0.0167969	microbe	fecal bile acids	0.115332	negative
Collinsella sp900541745	TCDCA.feces	-0.117017	0.0168205	microbe	fecal bile acids	0.115462	negative
CAG-1427 sp000436075	GUDCA.plasma	-0.112725	0.0168689	microbe	plasma bile acids	0.11573	negative
Ventrimonas sp003480315	TDCA.feces	0.133278	0.0168838	microbe	fecal bile acids	0.1158	positive
Enterocloster citroniae	GCA.feces	-0.117765	0.0169164	microbe	fecal bile acids	0.115992	negative
Adlercreutzia celatus_A	DCA.feces	0.110584	0.0169356	microbe	fecal bile acids	0.116091	positive
CAG-269 sp001916065	GDCA.feces	-0.112064	0.0170289	microbe	fecal bile acids	0.116589	negative
UMGS1975 sp900546685	TCDCA.feces	-0.116791	0.0170354	microbe	fecal bile acids	0.116589	negative
Streptococcus salivarius	TUDCA.plasma	0.136235	0.017102	microbe	plasma bile acids	0.116907	positive
Anaerostipes caccae	GDCA.feces	0.111892	0.0172009	microbe	fecal bile acids	0.117434	positive
Phocaeicola dorei	TCA.feces	0.110077	0.0172091	microbe	fecal bile acids	0.117444	positive
Clostridium_Q symbiosum	TUDCA.feces	-0.110067	0.0172196	microbe	fecal bile acids	0.117484	negative
Faecalibacterium prausnitzii_F	GCA.plasma	-0.112459	0.0172551	microbe	plasma bile acids	0.117693	negative
CAG-269 sp000431335	TCA.plasma	-0.112318	0.0172715	microbe	plasma bile acids	0.117772	negative
Eubacterium_I ramulus	GLCA.feces	-0.110086	0.0174405	microbe	fecal bile acids	0.118696	negative
ER4 sp003522105	TCDCA.feces	-0.116361	0.0174492	microbe	fecal bile acids	0.118722	negative
Anaerotignum faecicola	GLCA.feces	-0.110047	0.0174814	microbe	fecal bile acids	0.118875	negative
Streptococcus sp001556435	CDCA.feces	-0.110187	0.017581	microbe	fecal bile acids	0.119484	negative
Veillonella atypica	TCA.feces	0.109609	0.0176915	microbe	fecal bile acids	0.120106	positive
Eisenbergiella tayi	LCA.feces	0.111733	0.017738	microbe	fecal bile acids	0.120355	positive
Roseburia intestinalis	TCDCA.feces	0.116052	0.0177521	microbe	fecal bile acids	0.120385	positive
Streptococcus salivarius	CDCA.feces	-0.110002	0.0177721	microbe	fecal bile acids	0.120487	negative
Copromorpha sp905193765	TCA.feces	-0.109522	0.0177828	microbe	fecal bile acids	0.120527	negative
Ruminococcus_B gnavus	DCA.plasma	0.126974	0.0178004	microbe	plasma bile acids	0.120613	positive
Roseburia inulinivorans	CA.plasma	-0.113422	0.0179603	microbe	plasma bile acids	0.121596	negative
Merdisoma faecalis	TUDCA.feces	-0.109321	0.0179934	microbe	fecal bile acids	0.121687	negative
Onthomonas sp900545815	TUDCA.feces	0.1093	0.0180156	microbe	fecal bile acids	0.121792	positive
Clostridium saudiense	TUDCA.plasma	0.135144	0.0180188	microbe	plasma bile acids	0.121792	positive
Parabacteroides distasonis	CDCA.feces	0.109732	0.0180559	microbe	fecal bile acids	0.121966	positive
Erysipelatoclostridium spiroforme	GCA.plasma	0.111671	0.0180582	microbe	plasma bile acids	0.121966	positive
Eubacterium_I ramulus	GUDCA.plasma	-0.111545	0.0180594	microbe	plasma bile acids	0.121966	negative
Enterocloster citroniae	LCA.feces	0.111314	0.0181715	microbe	fecal bile acids	0.122522	positive
Butyricimonas virosa	TDCA.feces	-0.131715	0.0182276	microbe	fecal bile acids	0.122867	negative
Ruminococcus_E bromii_B	GUDCA.plasma	-0.11134	0.0182741	microbe	plasma bile acids	0.123113	negative
CAG-273 sp000438355	LCA.feces	0.111168	0.0183254	microbe	fecal bile acids	0.123383	positive
CAG-196 sp002102975	CA.plasma	-0.113006	0.0183881	microbe	plasma bile acids	0.123691	negative
Eisenbergiella tayi	TCA.plasma	0.111212	0.0184094	microbe	plasma bile acids	0.123755	positive
CAG-307 sp001916215	CDCA.feces	-0.109323	0.0184927	microbe	fecal bile acids	0.124247	negative
Faecalibacterium prausnitzii_I	CA.plasma	-0.112891	0.0185085	microbe	plasma bile acids	0.124319	negative
QAMH01 sp900544245	CA.feces	-0.108935	0.0185319	microbe	fecal bile acids	0.124409	negative
Coprobacter secundus	GDCA.feces	-0.110537	0.0186047	microbe	fecal bile acids	0.124767	negative
F23-B02 sp001916715	DCA.feces	-0.108961	0.0186305	microbe	fecal bile acids	0.124777	negative
CAG-1427 sp000436075	GCA.plasma	-0.111139	0.0186184	microbe	plasma bile acids	0.124777	negative
Negativibacillus sp000435195	CA.feces	-0.108823	0.0186542	microbe	fecal bile acids	0.12489	negative
Faecousia sp000435995	GCA.plasma	-0.111077	0.0186846	microbe	plasma bile acids	0.12506	negative
CAG-238 sp000435615	CDCA.feces	-0.10914	0.0186915	microbe	fecal bile acids	0.125072	negative
CAG-83 sp900549395	TCA.plasma	-0.110913	0.0187277	microbe	plasma bile acids	0.125247	negative
CAG-273 sp000435755	GDCA.feces	-0.110403	0.0187481	microbe	fecal bile acids	0.12532	negative
Holdemania filiformis	TUDCA.plasma	-0.134278	0.0187763	microbe	plasma bile acids	0.125436	negative
Egerieenecus merdigallinarum	GCA.plasma	-0.110954	0.0188167	microbe	plasma bile acids	0.125672	negative
CAG-1427 sp000436075	GDCA.feces	-0.110329	0.0188285	microbe	fecal bile acids	0.125717	negative
Enterocloster aldenensis	TUDCA.feces	-0.108539	0.0188377	microbe	fecal bile acids	0.125744	negative
Fimisoma avicola	CA.plasma	0.112553	0.0188648	microbe	plasma bile acids	0.125875	positive
[truncated: 8,148 more rows]

## Sheet: Suppl. Table 6
Supplementary Table 6. Wilcoxon test results for HUMAnN3 pathways comparing no healthy controls with significant ALD patients (F0-4)
pathway	adj	p.val	fc	auc.mat	ci.lower	ci.higher	estimate	log10p	significant
PWY66.429..fatty.acid.biosynthesis.initiation..mitochondria.	7.66936e-09	3.60621e-10	0.00104017	0.687914	0.000748408	0.00140228	0.00103121	8.11524	p.adj < 0.05
PWY0.1586..peptidoglycan.maturation..meso.diaminopimelate.containing.	1.27655e-05	1.84561e-06	0.00088133	0.642946	0.00049393	0.0012034	0.000858341	4.89396	p.adj < 0.05
PWY.7228..superpathway.of.guanosine.nucleotides.de.novo.biosynthesis.I	1.44343e-05	2.11587e-06	0.000780372	0.642119	0.000445702	0.000992873	0.000719154	4.84061	p.adj < 0.05
ARGININE.SYN4.PWY..L.ornithine.biosynthesis.II	1.65598e-05	2.46069e-06	0.000764564	0.641199	0.000398459	0.000966461	0.000668095	4.78095	p.adj < 0.05
PWY.7220..adenosine.deoxyribonucleotides.de.novo.biosynthesis.II	2.59941e-06	2.71425e-07	0.00073243	0.654113	0.000376021	0.000844984	0.000614521	5.58512	p.adj < 0.05
PWY.7222..guanosine.deoxyribonucleotides.de.novo.biosynthesis.II	2.59941e-06	2.71425e-07	0.00073243	0.654113	0.000376021	0.000844984	0.000614521	5.58512	p.adj < 0.05
PWY.6125..superpathway.of.guanosine.nucleotides.de.novo.biosynthesis.II	2.03004e-05	3.13881e-06	0.000707154	0.639706	0.00035337	0.000891318	0.000628439	4.6925	p.adj < 0.05
PWY.2941..L.lysine.biosynthesis.II	1.06575e-11	2.78208e-13	0.000698441	0.718911	0.000528567	0.000878301	0.000690158	10.9723	p.adj < 0.05
SER.GLYSYN.PWY..superpathway.of.L.serine.and.glycine.biosynthesis.I	3.16334e-07	2.09619e-08	0.000691064	0.667946	0.000460206	0.000911728	0.000691858	6.49985	p.adj < 0.05
THRESYN.PWY..superpathway.of.L.threonine.biosynthesis	7.28893e-12	1.46364e-13	0.000668102	0.721484	0.000499621	0.00082121	0.000658439	11.1373	p.adj < 0.05
PENTOSE.P.PWY..pentose.phosphate.pathway	2.51574e-11	7.07236e-13	0.000644649	0.71512	0.000451734	0.000797476	0.000650322	10.5993	p.adj < 0.05
PWY.6126..superpathway.of.adenosine.nucleotides.de.novo.biosynthesis.II	0.000466474	0.000123644	0.00063157	0.615051	0.000305286	0.000882656	0.00059316	3.33117	p.adj < 0.05
PYRIDOXSYN.PWY..pyridoxal.5..phosphate.biosynthesis.I	4.37963e-07	3.18361e-08	0.000588023	0.665763	0.00034087	0.000732797	0.000505869	6.35856	p.adj < 0.05
PWY.6608..guanosine.nucleotides.degradation.III	1.64627e-07	1.05784e-08	0.000576387	0.671461	0.000300772	0.000705979	0.000501948	6.7835	p.adj < 0.05
PWY0.845..superpathway.of.pyridoxal.5..phosphate.biosynthesis.and.salvage	8.59733e-07	7.07813e-08	0.000571216	0.661512	0.000339207	0.000725754	0.000526487	6.06564	p.adj < 0.05
PWY.7111..pyruvate.fermentation.to.isobutanol..engineered.	0.000805882	0.000230384	0.000551885	0.610386	0.00028412	0.000844945	0.000537297	3.09373	p.adj < 0.05
PWY.7229..superpathway.of.adenosine.nucleotides.de.novo.biosynthesis.I	0.00407118	0.00164428	0.000548338	0.594347	0.000205847	0.000829214	0.00052234	2.39028	p.adj < 0.05
ASPASN.PWY..superpathway.of.L.aspartate.and.L.asparagine.biosynthesis	1.10696e-05	1.57819e-06	0.000528035	0.643888	0.000315751	0.000688458	0.000483994	4.95587	p.adj < 0.05
FASYN.ELONG.PWY..fatty.acid.elongation....saturated	2.78964e-06	2.9689e-07	0.000497775	0.653608	0.000250097	0.00057747	0.000382623	5.55445	p.adj < 0.05
PWY.6147..6.hydroxymethyl.dihydropterin.diphosphate.biosynthesis.I	0.00816111	0.00386751	0.000482734	0.586581	0.000152305	0.00071353	0.000436492	2.08825	p.adj < 0.05
PWY.7664..oleate.biosynthesis.IV..anaerobic.	2.38211e-06	2.24818e-07	0.000478698	0.65517	0.000236872	0.000517618	0.000366005	5.62304	p.adj < 0.05
PWY.5030..L.histidine.degradation.III	0.000990565	0.000290407	0.000464928	0.608605	0.000178813	0.000602736	0.000401272	3.00412	p.adj < 0.05
CITRULBIO.PWY..L.citrulline.biosynthesis	7.16586e-05	1.45332e-05	0.00046317	0.62994	0.000257719	0.000642064	0.000441719	4.14473	p.adj < 0.05
PWY.7560..methylerythritol.phosphate.pathway.II	0.000669758	0.00018694	0.000462702	0.611972	0.000242176	0.000694347	0.000437341	3.17408	p.adj < 0.05
PWY0.862...5Z..dodecenoate.biosynthesis.I	8.59733e-07	6.75341e-08	0.000462276	0.661765	0.00023472	0.000527016	0.000354104	6.06564	p.adj < 0.05
PWY.6270..isoprene.biosynthesis.I	0.000111304	2.43617e-05	0.000460228	0.626494	0.00024889	0.000684724	0.000435509	3.95349	p.adj < 0.05
PWY.6282..palmitoleate.biosynthesis.I..from..5Z..dodec.5.enoate.	1.62274e-06	1.49891e-07	0.000448452	0.657422	0.000208955	0.000495585	0.000346606	5.78975	p.adj < 0.05
PWY.6123..inosine.5..phosphate.biosynthesis.I	0.00306618	0.00115751	0.000443292	0.59738	0.000175691	0.000697243	0.000448323	2.5134	p.adj < 0.05
PWY.7663..gondoate.biosynthesis..anaerobic.	0.00675115	0.00295532	0.000437843	0.589086	0.000131497	0.000707058	0.000434749	2.17062	p.adj < 0.05
PWY.6901..superpathway.of.glucose.and.xylose.degradation	2.81293e-08	1.52509e-09	0.000434299	0.681066	0.000316341	0.000583942	0.000435574	7.55084	p.adj < 0.05
PWY.5989..stearate.biosynthesis.II..bacteria.and.plants.	4.37963e-07	3.25394e-08	0.000433275	0.665648	0.000232684	0.000476411	0.000365419	6.35856	p.adj < 0.05
PWY.7208..superpathway.of.pyrimidine.nucleobases.salvage	0.000415969	0.000109422	0.000416355	0.615947	0.000175943	0.000593434	0.000400697	3.38094	p.adj < 0.05
PWY.6124..inosine.5..phosphate.biosynthesis.II	0.00407118	0.00163139	0.000413585	0.594416	0.000164779	0.000687202	0.000436053	2.39028	p.adj < 0.05
PWY.6731..starch.degradation.III	2.03004e-05	3.11551e-06	0.000405564	0.639752	0.000221837	0.000586017	0.000414586	4.6925	p.adj < 0.05
GLYCOLYSIS..glycolysis.I..from.glucose.6.phosphate.	0.000168706	3.86195e-05	0.000395418	0.623346	0.00018405	0.000547621	0.000379163	3.77287	p.adj < 0.05
PWY.5484..glycolysis.II..from.fructose.6.phosphate.	7.04518e-05	1.40349e-05	0.000393022	0.63017	0.000201162	0.000549259	0.000389822	4.15211	p.adj < 0.05
PWY.5973..cis.vaccenate.biosynthesis	0.0162485	0.00854841	0.000392693	0.578814	6.42238e-05	0.000671862	0.000389063	1.78919	p.adj < 0.05
LACTOSECAT.PWY..lactose.and.galactose.degradation.I	0.000190084	4.54217e-05	0.000391296	0.62222	0.000153023	0.000450371	0.000324736	3.72105	p.adj < 0.05
PWY.6168..flavin.biosynthesis.III..fungi.	0.000101094	2.1315e-05	0.000390114	0.627344	0.000183829	0.000486636	0.000333376	3.99528	p.adj < 0.05
P461.PWY..hexitol.fermentation.to.lactate..formate..ethanol.and.acetate	6.0139e-05	1.15931e-05	0.000382716	0.631422	0.000123477	0.000387922	0.000267607	4.22084	p.adj < 0.05
PWY.6519..8.amino.7.oxononanoate.biosynthesis.I	3.98032e-06	4.55579e-07	0.000381396	0.651172	0.000196537	0.00045645	0.000307154	5.40008	p.adj < 0.05
PWY.7282..4.amino.2.methyl.5.diphosphomethylpyrimidine.biosynthesis.II	0.000138182	3.10771e-05	0.000379359	0.624839	0.000196396	0.000579253	0.000382284	3.85955	p.adj < 0.05
PWY.I9..L.cysteine.biosynthesis.VI..from.L.methionine.	3.34623e-05	5.37547e-06	0.000367596	0.636351	0.000187854	0.000505836	0.000347348	4.47544	p.adj < 0.05
BIOTIN.BIOSYNTHESIS.PWY..biotin.biosynthesis.I	2.59941e-06	2.6056e-07	0.000361038	0.654343	0.00019536	0.000453246	0.000288499	5.58512	p.adj < 0.05
PWY.7400..L.arginine.biosynthesis.IV..archaebacteria.	0.00160626	0.000516067	0.000346141	0.604067	0.000179016	0.00053524	0.000373717	2.79418	p.adj < 0.05
PWY.4984..urea.cycle	0.000716739	0.000202932	0.000345194	0.611351	0.000127655	0.000492841	0.000320102	3.14464	p.adj < 0.05
ANAEROFRUCAT.PWY..homolactic.fermentation	0.00010664	2.29127e-05	0.000337971	0.626907	0.000181161	0.000463256	0.000339618	3.97208	p.adj < 0.05
PWY66.409..superpathway.of.purine.nucleotide.salvage	0.000262976	6.548e-05	0.00033248	0.619646	0.000146324	0.000418371	0.000306403	3.58008	p.adj < 0.05
PWY.841..superpathway.of.purine.nucleotides.de.novo.biosynthesis.I	0.00266966	0.000975657	0.000329286	0.598828	0.000119499	0.00049973	0.000319386	2.57354	p.adj < 0.05
PWY0.1477..ethanolamine.utilization	2.59941e-06	2.63774e-07	0.000323276	0.654274	0.000139854	0.000316894	0.000236661	5.58512	p.adj < 0.05
PWY.1861..formaldehyde.assimilation.II..assimilatory.RuMP.Cycle.	0.00864149	0.00412987	0.000316724	0.58596	8.51894e-05	0.00040332	0.000220769	2.06341	p.adj < 0.05
PWY.7197..pyrimidine.deoxyribonucleotide.phosphorylation	0.00228333	0.000811545	0.000310832	0.600368	0.000122234	0.000454842	0.000273069	2.64143	p.adj < 0.05
PYRIDNUCSYN.PWY..NAD.de.novo.biosynthesis.I..from.aspartate.	0.00218566	0.000759276	0.000292667	0.600919	0.000122118	0.000448028	0.000296995	2.66042	p.adj < 0.05
NAGLIPASYN.PWY..lipid.IVA.biosynthesis..E..coli.	0.00221844	0.000779571	0.000286739	0.600701	6.81244e-05	0.000368155	0.000225399	2.65395	p.adj < 0.05
PWY.8073..lipid.IVA.biosynthesis..P..putida.	0.00221844	0.000779571	0.000286739	0.600701	6.81244e-05	0.000368155	0.000225399	2.65395	p.adj < 0.05
PWY.7117..C4.photosynthetic.carbon.assimilation.cycle..PEPCK.type	0.00124794	0.000383402	0.000277458	0.606434	7.09849e-05	0.000358306	0.000216708	2.90381	p.adj < 0.05
PWY.5676..acetyl.CoA.fermentation.to.butanoate.II	1.61111e-06	1.45583e-07	0.000269086	0.657583	0.000146481	0.000339495	0.00024527	5.79287	p.adj < 0.05
PWY.5121..superpathway.of.geranylgeranyl.diphosphate.biosynthesis.II..via.MEP.	0.0105712	0.00528561	0.00026867	0.583594	6.24733e-05	0.000475063	0.000272923	1.97587	p.adj < 0.05
GLCMANNANAUT.PWY..superpathway.of.N.acetylglucosamine..N.acetylmannosamine.and.N.acetylneuraminate.degradation	0.000168915	3.90065e-05	0.000252905	0.623277	0.000120511	0.000375759	0.000251434	3.77233	p.adj < 0.05
PWY.7392..taxadiene.biosynthesis..engineered.	0.00162073	0.000527227	0.000247437	0.603895	9.70433e-05	0.00037535	0.000224532	2.79029	p.adj < 0.05
PWY.702..L.methionine.biosynthesis.II	3.70737e-05	6.10451e-06	0.00024365	0.635547	0.000113278	0.000329991	0.00022962	4.43093	p.adj < 0.05
PWY.8131..5..deoxyadenosine.degradation.II	5.22299e-15	6.29276e-17	0.000242383	0.750529	0.0001804	0.000281711	0.000179875	14.2821	p.adj < 0.05
PWY0.1297..superpathway.of.purine.deoxyribonucleosides.degradation	0.000575953	0.000158445	0.000239509	0.613212	9.51281e-05	0.00024592	0.000179309	3.23961	p.adj < 0.05
P164.PWY..purine.nucleobases.degradation.I..anaerobic.	1.0183e-11	2.30415e-13	0.00023948	0.719669	0.000170986	0.000294778	0.000228799	10.9921	p.adj < 0.05
PWY.8004..Entner.Doudoroff.pathway.I	6.73809e-06	8.7947e-07	0.000234924	0.647358	0.000131844	0.000310376	0.000212702	5.17146	p.adj < 0.05
GLUCOSE1PMETAB.PWY..glucose.and.glucose.1.phosphate.degradation	0.254571	0.204986	0.000234144	0.53688	-1.19486e-05	0.000147918	5.90169e-06	0.594191	not sig
PWY.6353..purine.nucleotides.degradation.II..aerobic.	0.00472565	0.00197814	0.000231485	0.592716	7.00817e-05	0.000339239	0.000198495	2.32554	p.adj < 0.05
POLYISOPRENSYN.PWY..polyisoprenoid.biosynthesis..E..coli.	7.04518e-05	1.40594e-05	0.000230903	0.630158	0.000111715	0.000287319	0.000222059	4.15211	p.adj < 0.05
PWY.4041...gamma..glutamyl.cycle	0.00124159	0.00037896	0.000215247	0.606526	5.05255e-05	0.000236969	0.00016522	2.90602	p.adj < 0.05
DAPLYSINESYN.PWY..L.lysine.biosynthesis.I	0.100437	0.0687733	0.000215113	0.55455	2.83216e-06	0.000285475	0.000135548	0.998105	not sig
PWY.6606..guanosine.nucleotides.degradation.II	8.80329e-05	1.82076e-05	0.000207745	0.628447	9.84702e-05	0.000232732	0.000170552	4.05535	p.adj < 0.05
PWY.241..C4.photosynthetic.carbon.assimilation.cycle..NADP.ME.type	0.00452895	0.00187342	0.000204909	0.593198	6.865e-05	0.000254623	0.000167342	2.344	p.adj < 0.05
PWY.7013...S..propane.1.2.diol.degradation	1.54205e-06	1.35612e-07	0.000199522	0.657973	9.83669e-05	0.000207208	0.000161657	5.8119	p.adj < 0.05
HISDEG.PWY..L.histidine.degradation.I	0.240259	0.192014	0.000198735	0.539108	-9.0414e-05	0.000454051	0.000178389	0.61932	not sig
GLYCOLYSIS.E.D..superpathway.of.glycolysis.and.the.Entner.Doudoroff.pathway	0.000165729	3.76052e-05	0.000197163	0.623529	7.04628e-05	0.00027465	0.000181468	3.7806	p.adj < 0.05
PWY.5971..palmitate.biosynthesis..type.II.fatty.acid.synthase.	0.0670861	0.0416257	0.000196468	0.56096	-4.00574e-06	0.000293948	0.000131938	1.17337	not sig
PWY.2942..L.lysine.biosynthesis.III	0.126841	0.0906732	0.000196279	0.550712	-4.84509e-05	0.000427755	0.000213025	0.896742	not sig
GOLPDLCAT.PWY..superpathway.of.glycerol.degradation.to.1.3.propanediol	3.63821e-10	1.46113e-11	0.000194355	0.702344	0.000123342	0.000238931	0.000158239	9.43911	p.adj < 0.05
RHAMCAT.PWY..L.rhamnose.degradation.I	0.179236	0.134967	0.000187824	0.544807	-4.80487e-05	0.000334015	0.000125569	0.746575	not sig
PWY.5100..pyruvate.fermentation.to.acetate.and.lactate.II	0.219669	0.170265	0.000187056	0.541107	-9.81081e-05	0.00049797	0.000191467	0.658231	not sig
NONOXIPENT.PWY..pentose.phosphate.pathway..non.oxidative.branch..I	0.316586	0.265729	0.000185341	0.533364	-0.000125776	0.000487914	0.000163414	0.499509	not sig
PWY.7198..pyrimidine.deoxyribonucleotides.de.novo.biosynthesis.IV	0.0257309	0.0141572	0.000185064	0.573529	5.27313e-05	0.000277217	0.000139523	1.58954	p.adj < 0.05
PWY.5838..superpathway.of.menaquinol.8.biosynthesis.I	5.74053e-05	1.07203e-05	0.000180615	0.631227	2.94103e-05	0.000182657	0.000113379	4.24105	p.adj < 0.05
PHOSLIPSYN.PWY..superpathway.of.phospholipid.biosynthesis.I..bacteria.	0.105802	0.0730845	0.000179208	0.553722	1.42273e-05	0.000371745	0.000154929	0.975504	not sig
P41.PWY..pyruvate.fermentation.to.acetate.and..S..lactate.I	0.243263	0.194904	0.000174699	0.538856	-9.96825e-05	0.00047084	0.000174798	0.613924	not sig
PWY.5897..superpathway.of.menaquinol.11.biosynthesis	4.19111e-05	7.40597e-06	0.000173298	0.63364	3.00731e-05	0.000128446	0.000103678	4.37767	p.adj < 0.05
PWY.5898..superpathway.of.menaquinol.12.biosynthesis	4.19111e-05	7.40597e-06	0.000173298	0.63364	3.00731e-05	0.000128446	0.000103678	4.37767	p.adj < 0.05
PWY.5899..superpathway.of.menaquinol.13.biosynthesis	4.19111e-05	7.40597e-06	0.000173298	0.63364	3.00731e-05	0.000128446	0.000103678	4.37767	p.adj < 0.05
PWY.6859..all.trans.farnesol.biosynthesis	0.000105642	2.24861e-05	0.000170824	0.627034	5.3004e-05	0.0002344	0.000148544	3.97616	p.adj < 0.05
PWY.5497..purine.nucleobases.degradation.II..anaerobic.	2.46229e-09	1.08776e-10	0.000170506	0.693428	9.31325e-05	0.000162576	0.000128926	8.60866	p.adj < 0.05
PWY.3001..superpathway.of.L.isoleucine.biosynthesis.I	0.00691023	0.00305271	0.000169899	0.588787	4.39123e-05	0.000291935	0.000161319	2.16051	p.adj < 0.05
GALACTARDEG.PWY..D.galactarate.degradation.I	3.57519e-10	1.35054e-11	0.00016955	0.702562	4.44883e-05	0.000110489	0.000101692	9.4467	p.adj < 0.05
GLUCARGALACTSUPER.PWY..superpathway.of.D.glucarate.and.D.galactarate.degradation	3.57519e-10	1.35054e-11	0.00016955	0.702562	4.44883e-05	0.000110489	0.000101692	9.4467	p.adj < 0.05
PWY.5265..peptidoglycan.biosynthesis.II..staphylococci.	1.33787e-06	1.12832e-07	0.000165264	0.651413	3.05411e-05	8.30819e-05	6.07279e-05	5.87359	p.adj < 0.05
PWY.5136..fatty.acid..beta..oxidation.II..plant.peroxisome.	4.70085e-08	2.73744e-09	0.000164641	0.678217	6.88894e-05	0.000161588	0.000116029	7.32782	p.adj < 0.05
P441.PWY..superpathway.of.N.acetylneuraminate.degradation	0.00637929	0.0027413	0.00016441	0.589775	4.7491e-05	0.000179265	0.000118674	2.19523	p.adj < 0.05
COBALSYN.PWY..superpathway.of.adenosylcobalamin.salvage.from.cobinamide.I	0.207298	0.158179	0.000163548	0.542302	-6.00676e-05	0.000333269	0.000149037	0.683406	not sig
PWY.6902..chitin.degradation.II..Vibrio.	0.173054	0.128678	0.000163085	0.545542	-3.04623e-05	0.000273343	0.000108583	0.761818	not sig
PWY3O.4107..NAD.salvage.pathway.V..PNC.V.cycle.	0.0235189	0.0127512	0.000154891	0.57454	8.90653e-06	0.00010992	3.84364e-05	1.62858	p.adj < 0.05
GLUCONEO.PWY..gluconeogenesis.I	0.0560478	0.0345515	0.00014951	0.56335	3.54413e-06	0.000278636	0.00015451	1.25144	not sig
FOLSYN.PWY..superpathway.of.tetrahydrofolate.biosynthesis.and.salvage	7.2581e-05	1.4866e-05	0.000149143	0.629791	5.86613e-05	0.000185843	0.000120265	4.13918	p.adj < 0.05
HISTSYN.PWY..L.histidine.biosynthesis	0.224205	0.175583	0.0001442	0.540602	-5.48348e-05	0.000404877	0.000191322	0.649354	not sig
PWY4FS.8..phosphatidylglycerol.biosynthesis.II..non.plastidic.	0.236582	0.188126	0.000144198	0.539453	-5.56075e-05	0.000345395	0.000118494	0.626018	not sig
PWY4FS.7..phosphatidylglycerol.biosynthesis.I..plastidic.	0.236209	0.187355	0.000144193	0.539522	-5.56075e-05	0.000345428	0.000118485	0.626703	not sig
SALVADEHYPOX.PWY..adenosine.nucleotides.degradation.II	0.13292	0.0959087	0.00014278	0.549908	-1.70446e-05	0.000218816	8.67823e-05	0.87641	not sig
PWY0.1261..anhydromuropeptides.recycling.I	0.0103211	0.00511909	0.000142723	0.583904	2.8811e-05	0.000255328	0.00014487	1.98628	p.adj < 0.05
PWY.5845..superpathway.of.menaquinol.9.biosynthesis	8.81098e-06	1.20311e-06	0.000136106	0.643589	1.48298e-05	0.000123842	6.15496e-05	5.05498	p.adj < 0.05
PWY.5861..superpathway.of.demethylmenaquinol.8.biosynthesis.I	5.7246e-05	1.03457e-05	0.000135904	0.631457	2.19543e-05	0.000128377	5.56361e-05	4.24225	p.adj < 0.05
PWY.622..starch.biosynthesis	0.173054	0.129144	0.000135493	0.545335	-3.0738e-05	0.000126787	2.2793e-05	0.761818	not sig
PYRIDNUCSAL.PWY..NAD.salvage.pathway.I..PNC.VI.cycle.	0.0463331	0.0277254	0.000131796	0.565878	5.21423e-06	9.90233e-05	3.72349e-05	1.33411	p.adj < 0.05
PWY.5347..superpathway.of.L.methionine.biosynthesis..transsulfuration.	0.00778049	0.00366251	0.000131455	0.586891	6.07951e-06	5.95835e-05	5.06886e-05	2.10899	p.adj < 0.05
MET.SAM.PWY..superpathway.of.S.adenosyl.L.methionine.biosynthesis	0.00778049	0.00367152	0.000129945	0.586868	2.62854e-05	7.70359e-05	4.73559e-05	2.10899	p.adj < 0.05
PWY.7345..superpathway.of.anaerobic.sucrose.degradation	0.0805725	0.0529061	0.00012966	0.558019	-6.13355e-07	0.000232144	0.000128182	1.09381	not sig
PWY.6305..superpathway.of.putrescine.biosynthesis	0.0281525	0.0157722	0.000125641	0.572357	3.61197e-06	0.000215437	0.000101156	1.55048	p.adj < 0.05
P4.PWY..superpathway.of.L.lysine..L.threonine.and.L.methionine.biosynthesis.I	0.0157969	0.00815224	0.000124324	0.579067	3.81205e-05	9.66203e-05	6.14665e-05	1.80143	p.adj < 0.05
PWY0.781..aspartate.superpathway	0.0159371	0.00832055	0.000123339	0.57886	3.6251e-05	8.89708e-05	5.98949e-05	1.79759	p.adj < 0.05
PWY.6285..superpathway.of.fatty.acids.biosynthesis..E..coli.	0.00684902	0.00301192	0.000122321	0.580538	7.08592e-05	1.46099e-06	1.16377e-05	2.16437	p.adj < 0.05
PWY.5840..superpathway.of.menaquinol.7.biosynthesis	0.00018297	4.29869e-05	0.000122269	0.62176	5.94098e-06	0.000122424	5.53075e-05	3.73762	p.adj < 0.05
METSYN.PWY..superpathway.of.L.homoserine.and.L.methionine.biosynthesis	0.00767083	0.00358236	0.000121562	0.587098	-2.83712e-06	3.72651e-05	4.95882e-05	2.11516	p.adj < 0.05
P124.PWY..Bifidobacterium.shunt	0.267093	0.218287	0.000119716	0.536891	-4.5653e-05	0.000128147	5.62432e-05	0.573337	not sig
PWY.5913..partial.TCA.cycle..obligate.autotrophs.	0.0369911	0.021541	0.000117129	0.568888	3.23321e-05	0.000159986	8.36218e-05	1.4319	p.adj < 0.05
HEXITOLDEGSUPER.PWY..superpathway.of.hexitol.degradation..bacteria.	0.0239027	0.0130553	0.000112171	0.573139	2.78718e-06	5.03675e-05	5.70253e-05	1.62155	p.adj < 0.05
PWY.6470..peptidoglycan.biosynthesis.V...beta..lactam.resistance.	0.0861859	0.0576304	0.000109917	0.556905	-2.12184e-05	0.000217475	0.000118434	1.06456	not sig
PWY.6612..superpathway.of.tetrahydrofolate.biosynthesis	7.04518e-05	1.37677e-05	0.000109869	0.630296	5.53252e-05	9.02879e-05	3.66574e-05	4.15211	p.adj < 0.05
BRANCHED.CHAIN.AA.SYN.PWY..superpathway.of.branched.chain.amino.acid.biosynthesis	0.363916	0.312764	0.000109227	0.530262	-0.000131447	0.000416678	0.000141842	0.438998	not sig
HEMESYN2.PWY..heme.b.biosynthesis.II..oxygen.independent.	0.00158434	0.000505844	0.000108385	0.604228	3.51268e-05	8.16326e-05	7.7842e-05	2.80015	p.adj < 0.05
P161.PWY..acetylene.degradation..anaerobic.	2.01539e-05	3.03522e-06	0.000102816	0.639913	9.68855e-06	8.64534e-05	5.42495e-05	4.69564	p.adj < 0.05
PWY.5862..superpathway.of.demethylmenaquinol.9.biosynthesis	9.03027e-06	1.25118e-06	9.73747e-05	0.643359	3.18152e-05	9.5023e-05	3.14993e-05	5.0443	p.adj < 0.05
PWY.8187..L.arginine.degradation.XIII..reductive.Stickland.reaction.	0.200761	0.152385	9.71829e-05	0.5429	-7.59906e-05	0.00031795	0.000128989	0.697321	not sig
PWY0.1298..superpathway.of.pyrimidine.deoxyribonucleosides.degradation	0.145621	0.106438	9.7109e-05	0.548392	-1.29254e-05	0.000123921	5.32215e-05	0.836777	not sig
PWY.6284..superpathway.of.unsaturated.fatty.acids.biosynthesis..E..coli.	0.074769	0.047744	9.6875e-05	0.559237	-3.76997e-06	7.96704e-05	6.50467e-05	1.12628	not sig
P185.PWY..formaldehyde.assimilation.III..dihydroxyacetone.cycle.	0.00021639	5.21421e-05	9.54536e-05	0.621255	4.17044e-05	0.000105711	5.73323e-05	3.66476	p.adj < 0.05
GLUCARDEG.PWY..D.glucarate.degradation.I	9.81298e-10	4.138e-11	9.49004e-05	0.697633	3.99474e-05	9.27329e-05	2.89703e-05	9.0082	p.adj < 0.05
PWY.5896..superpathway.of.menaquinol.10.biosynthesis	0.0022689	0.00080186	9.3445e-05	0.592394	6.28599e-05	2.82592e-05	3.55432e-06	2.64418	p.adj < 0.05
FUC.RHAMCAT.PWY..superpathway.of.fucose.and.rhamnose.degradation	0.0585695	0.0362237	9.33081e-05	0.562776	1.20278e-05	0.000129986	6.14957e-05	1.23233	not sig
PWY.5850..superpathway.of.menaquinol.6.biosynthesis	0.00237618	0.00085409	9.28344e-05	0.591912	6.29826e-05	2.81817e-05	3.52768e-06	2.62412	p.adj < 0.05
METH.ACETATE.PWY..methanogenesis.from.acetate	0.255961	0.208161	9.03941e-05	0.53773	-4.82201e-05	0.000163191	6.52263e-05	0.591826	not sig
TCA..TCA.cycle.I..prokaryotic.	0.0262778	0.0145636	9.00519e-05	0.566245	-1.1687e-05	4.68653e-05	3.16467e-05	1.58041	p.adj < 0.05
PWY.6906..chitin.derivatives.degradation	0.0680085	0.0423346	8.92697e-05	0.560846	1.28595e-05	0.000109047	5.03616e-05	1.16744	not sig
PWY4LZ.257..superpathway.of.fermentation..Chlamydomonas.reinhardtii.	0.000313911	7.94233e-05	8.91225e-05	0.618267	2.93235e-05	5.26858e-05	4.6435e-05	3.50319	p.adj < 0.05
PWY.5723..Rubisco.shunt	0.097174	0.0661486	8.65548e-05	0.550919	-2.28698e-05	3.77184e-05	2.96193e-05	1.01245	not sig
PWY.5837..2.carboxy.1.4.naphthoquinol.biosynthesis	4.40607e-05	7.8743e-06	8.56353e-05	0.633249	2.20332e-05	7.12057e-05	4.9663e-05	4.35595	p.adj < 0.05
SULFATE.CYS.PWY..superpathway.of.sulfate.assimilation.and.cysteine.biosynthesis	0.983307	0.981333	8.52886e-05	0.499288	-6.54115e-05	8.56291e-05	-4.97072e-06	0.00731075	not sig
PWY.6531..mannitol.cycle	0.00171679	0.000561923	8.17003e-05	0.603355	6.09279e-05	8.98006e-05	1.26053e-05	2.76528	p.adj < 0.05
PWY.7184..pyrimidine.deoxyribonucleotides.de.novo.biosynthesis.I	0.28402	0.234402	8.01574e-05	0.535604	-5.24373e-05	7.59346e-05	9.40294e-06	0.546651	not sig
HOMOSER.METSYN.PWY..L.methionine.biosynthesis.I	0.00695747	0.00308755	7.99681e-05	0.588477	-2.24812e-05	5.22273e-05	3.86327e-05	2.15755	p.adj < 0.05
GALACTITOLCAT.PWY..galactitol.degradation	0.050331	0.030522	7.93146e-05	0.563741	1.19051e-05	1.30118e-05	3.02332e-05	1.29816	not sig
PWY.6588..pyruvate.fermentation.to.acetone	6.04761e-06	7.77204e-07	7.85513e-05	0.648081	6.01536e-05	9.31873e-05	5.04229e-05	5.21842	p.adj < 0.05
HEME.BIOSYNTHESIS.II..heme.b.biosynthesis.I..aerobic.	2.51368e-05	3.9371e-06	7.6957e-05	0.638293	1.13187e-05	7.04676e-05	1.4444e-05	4.59969	p.adj < 0.05
PWY.6823..molybdopterin.biosynthesis	0.626901	0.579065	7.68927e-05	0.516636	-0.000208294	0.00036332	6.73081e-05	0.202801	not sig
PWY.5981..CDP.diacylglycerol.biosynthesis.III	0.228047	0.179965	7.59245e-05	0.540142	-1.92608e-05	6.93614e-05	2.9993e-05	0.641975	not sig
PWY.7328..superpathway.of.UDP.glucose.derived.O.antigen.building.blocks.biosynthesis	0.360924	0.309467	7.50934e-05	0.530469	-6.46655e-05	0.000178783	6.30184e-05	0.442584	not sig
FAO.PWY..fatty.acid..beta..oxidation.I..generic.	0.0154295	0.00793164	7.10635e-05	0.568658	-2.30373e-05	4.18411e-05	2.66449e-05	1.81165	p.adj < 0.05
PWY.5345..superpathway.of.L.methionine.biosynthesis..by.sulfhydrylation.	0.859926	0.839205	7.04467e-05	0.493911	-6.97767e-05	7.75424e-05	1.52962e-05	0.065539	not sig
PWY0.166..superpathway.of.pyrimidine.deoxyribonucleotides.de.novo.biosynthesis..E..coli.	0.0122191	0.00615864	7.02192e-05	0.572886	2.56482e-05	5.11863e-05	4.80264e-05	1.91296	p.adj < 0.05
PWY.1269..CMP.3.deoxy.D.manno.octulosonate.biosynthesis	0.755993	0.707416	6.98777e-05	0.511259	-0.000147077	0.000182945	4.2676e-05	0.121482	not sig
P108.PWY..pyruvate.fermentation.to.propanoate.I	9.18957e-06	1.29171e-06	6.95159e-05	0.639039	2.5413e-07	2.06552e-05	5.56929e-05	5.0367	p.adj < 0.05
PWY.7323..superpathway.of.GDP.mannose.derived.O.antigen.building.blocks.biosynthesis	0.224568	0.176317	6.75966e-05	0.540533	-1.95908e-05	0.000166056	5.70071e-05	0.648653	not sig
PWY.5367..petroselinate.biosynthesis	0.254876	0.205744	6.74559e-05	0.537868	-8.09247e-06	4.2055e-05	9.47549e-06	0.59367	not sig
PWY.5154..L.arginine.biosynthesis.III..via.N.acetyl.L.citrulline.	0.405841	0.355315	6.71855e-05	0.527711	-0.000133293	0.000337349	8.78604e-05	0.391644	not sig
PWY.5860..superpathway.of.demethylmenaquinol.6.biosynthesis.I	0.00237524	0.000848983	6.68734e-05	0.591958	2.57396e-07	3.94438e-05	3.10992e-05	2.62429	p.adj < 0.05
PWY.6961..L.ascorbate.degradation.II..bacterial..aerobic.	5.75916e-05	1.08707e-05	6.58849e-05	0.629079	5.58955e-05	2.79186e-05	3.50338e-05	4.23964	p.adj < 0.05
PWY.561..superpathway.of.glyoxylate.cycle.and.fatty.acid.degradation	0.0271591	0.0151066	6.53368e-05	0.564177	3.31789e-05	3.25915e-05	6.92164e-05	1.56608	p.adj < 0.05
PWY.7688..dTDP..alpha..D.ravidosamine.and.dTDP.4.acetyl..alpha..D.ravidosamine.biosynthesis	0.00938516	0.00456066	6.52285e-05	0.581365	-1.54794e-05	1.20255e-05	7.33437e-05	2.02756	p.adj < 0.05
PWY.7234..inosine.5..phosphate.biosynthesis.III	0.760244	0.714842	6.5173e-05	0.510961	-0.00016404	0.000258729	3.76537e-05	0.119047	not sig
TCA.GLYOX.BYPASS..superpathway.of.glyoxylate.bypass.and.TCA	0.0092533	0.004478	6.38698e-05	0.572174	1.70731e-05	9.74636e-06	6.18567e-05	2.0337	p.adj < 0.05
PWY66.391..fatty.acid..beta..oxidation.VI..mammalian.peroxisome.	5.31776e-16	1.16632e-18	6.25925e-05	0.759605	3.83566e-05	8.00215e-05	5.23693e-05	15.2743	p.adj < 0.05
SO4ASSIM.PWY..assimilatory.sulfate.reduction.I	0.986841	0.986841	6.2487e-05	0.499495	-6.05812e-05	1.27989e-05	4.80025e-06	0.00575302	not sig
PWY.5918..superpathway.of.heme.b.biosynthesis.from.glutamate	0.023613	0.0128496	6.21328e-05	0.574449	-1.6632e-07	2.64021e-05	2.48528e-05	1.62685	p.adj < 0.05
PWY0.301..L.ascorbate.degradation.I..bacterial..anaerobic.	0.00299221	0.00112358	6.18621e-05	0.596013	1.22668e-05	6.36851e-05	4.08641e-05	2.52401	p.adj < 0.05
KETOGLUCONMET.PWY..ketogluconate.metabolism	2.91923e-06	3.16543e-07	6.18383e-05	0.646955	3.72746e-05	1.11304e-05	1.48405e-05	5.53473	p.adj < 0.05
PWY0.162..superpathway.of.pyrimidine.ribonucleotides.de.novo.biosynthesis	0.479907	0.424978	6.11892e-05	0.52392	-0.000102835	0.000203846	6.38982e-05	0.318843	not sig
PWY.7196..superpathway.of.pyrimidine.ribonucleosides.salvage	0.00241135	0.000871573	5.98778e-05	0.591452	5.7099e-07	9.55701e-06	2.25242e-05	2.61774	p.adj < 0.05
GLYOXYLATE.BYPASS..glyoxylate.cycle	0.277831	0.228178	5.88065e-05	0.534329	2.14134e-05	2.30869e-05	1.12916e-05	0.556219	not sig
PWY.6545..pyrimidine.deoxyribonucleotides.de.novo.biosynthesis.III	0.338682	0.286996	5.78152e-05	0.531882	-1.98597e-06	6.48469e-05	1.84972e-05	0.470208	not sig
FUCCAT.PWY..fucose.degradation	0.451207	0.396844	5.76491e-05	0.525402	-1.2788e-05	5.34253e-05	2.51907e-05	0.345625	not sig
ORNDEG.PWY..superpathway.of.ornithine.degradation	0.311029	0.259715	5.604e-05	0.533617	-1.1246e-05	3.63124e-05	2.74905e-05	0.507199	not sig
ARG.POLYAMINE.SYN..superpathway.of.arginine.and.polyamine.biosynthesis	0.698122	0.649057	5.57817e-05	0.513649	-6.58533e-05	8.62829e-05	2.01621e-05	0.156069	not sig
PWY.7316..dTDP.N.acetylviosamine.biosynthesis	0.000695775	0.0001956	5.5232e-05	0.606618	-4.65257e-06	3.09168e-05	1.01692e-05	3.15753	p.adj < 0.05
PWY0.1241..ADP.L.glycero..beta..D.manno.heptose.biosynthesis	0.283726	0.23359	5.42397e-05	0.535708	-2.24357e-05	9.92632e-05	3.83386e-05	0.547101	not sig
PWY.6803..phosphatidylcholine.acyl.editing	0.0717243	0.0455474	5.36191e-05	0.555469	2.20388e-05	3.58853e-05	1.54603e-05	1.14433	not sig
PWY.7211..superpathway.of.pyrimidine.deoxyribonucleotides.de.novo.biosynthesis	0.353034	0.301993	5.31743e-05	0.530905	-3.66966e-05	0.000114207	4.15413e-05	0.452183	not sig
PWY.7858...5Z..dodecenoate.biosynthesis.II	0.00736463	0.00334218	5.15386e-05	0.581227	1.94082e-05	1.89085e-05	5.14576e-05	2.13285	p.adj < 0.05
P105.PWY..TCA.cycle.IV..2.oxoglutarate.decarboxylase.	0.0752626	0.0486637	5.13992e-05	0.558778	2.41759e-06	4.90877e-05	1.17346e-05	1.12342	not sig
PWY.7118..chitin.deacetylation	0.127427	0.0913482	5.03981e-05	0.547162	2.87001e-05	5.13896e-05	2.22977e-06	0.894739	not sig
PWY.6572..chondroitin.sulfate.degradation.I..bacterial.	0.00759553	0.00349272	4.90056e-05	0.586868	2.65763e-05	5.76751e-05	2.9526e-05	2.11944	p.adj < 0.05
PWY0.1479..tRNA.processing	0.74492	0.694062	4.6387e-05	0.511799	-7.05301e-05	9.84423e-05	3.04485e-05	0.12789	not sig
PWY.821..superpathway.of.sulfur.amino.acid.biosynthesis..Saccharomyces.cerevisiae.	0.228047	0.179846	4.6104e-05	0.538902	-8.60821e-06	3.02414e-05	-2.61517e-06	0.641975	not sig
HEME.BIOSYNTHESIS.II.1..heme.b.biosynthesis.V..aerobic.	0.0175146	0.00928484	4.56983e-05	0.574311	-4.17775e-05	1.87683e-05	2.24523e-05	1.7566	p.adj < 0.05
PWY.5675..nitrate.reduction.V..assimilatory.	0.0295299	0.0167811	4.47535e-05	0.56667	-2.45648e-05	7.70004e-06	1.41786e-05	1.52974	p.adj < 0.05
PRPP.PWY..superpathway.of.histidine..purine..and.pyrimidine.biosynthesis	0.0836838	0.0554531	4.44414e-05	0.544577	-1.22632e-06	3.19841e-05	4.16701e-05	1.07736	not sig
PWY.5505..L.glutamate.and.L.glutamine.biosynthesis	0.311029	0.258875	4.44027e-05	0.533847	-3.21607e-05	0.000118451	3.65038e-05	0.507199	not sig
COLANSYN.PWY..colanic.acid.building.blocks.biosynthesis	0.325743	0.274723	4.40032e-05	0.532744	-4.08718e-05	0.000143128	5.39067e-05	0.487125	not sig
METHGLYUT.PWY..superpathway.of.methylglyoxal.degradation	4.99588e-06	6.11945e-07	3.98223e-05	0.648805	2.94712e-05	1.55755e-05	2.92466e-05	5.30139	p.adj < 0.05
RUMP.PWY..formaldehyde.oxidation.I	0.390137	0.336865	3.64597e-05	0.528791	-1.43846e-05	2.30836e-05	1.60624e-05	0.408783	not sig
PWY.5920..superpathway.of.heme.b.biosynthesis.from.glycine	0.0158035	0.00818735	3.58352e-05	0.569187	4.29911e-05	7.7577e-05	1.43265e-05	1.80125	p.adj < 0.05
PWY.5189..tetrapyrrole.biosynthesis.II..from.glycine.	0.528967	0.473733	3.52395e-05	0.521461	-3.12315e-05	5.74852e-05	2.37373e-06	0.276572	not sig
PWY.6471..peptidoglycan.biosynthesis.IV..Enterococcus.faecium.	0.00115673	0.000348413	3.51337e-05	0.577999	3.01154e-05	2.6231e-05	1.56188e-05	2.93677	p.adj < 0.05
PWY.7204..pyridoxal.5..phosphate.salvage.II..plants.	0.000130894	2.90094e-05	3.5069e-05	0.606365	3.60015e-05	2.98591e-05	8.68967e-06	3.88308	p.adj < 0.05
PWY.5103..L.isoleucine.biosynthesis.III	0.590692	0.540874	3.49238e-05	0.518336	-0.000201847	0.000405733	9.71074e-05	0.228639	not sig
PWY0.1415..superpathway.of.heme.b.biosynthesis.from.uroporphyrinogen.III	0.0752626	0.0483074	3.47457e-05	0.554665	-2.3384e-05	3.60336e-05	3.12022e-05	1.12342	not sig
DENOVOPURINE2.PWY..superpathway.of.purine.nucleotides.de.novo.biosynthesis.II	0.0867016	0.0581493	3.46643e-05	0.544095	-4.95057e-05	4.32186e-06	1.46836e-05	1.06197	not sig
PWY.6749..CMP.legionaminate.biosynthesis.I	0.00539722	0.00230845	3.39671e-05	0.588373	-3.85292e-06	1.29666e-05	5.86037e-05	2.26783	p.adj < 0.05
PWY.5138..fatty.acid..beta..oxidation.IV..unsaturated..even.number.	0.00711563	0.00317203	3.39605e-05	0.576034	2.35476e-05	5.96632e-05	6.2584e-05	2.14779	p.adj < 0.05
PWY1ZNC.1..assimilatory.sulfate.reduction.IV	0.592257	0.544686	3.34708e-05	0.518164	-4.02902e-05	8.62189e-05	2.1509e-05	0.22749	not sig
PWY.6293..superpathway.of.L.cysteine.biosynthesis..fungi.	0.00414359	0.00169737	3.2847e-05	0.587994	2.49553e-05	6.75444e-05	4.03534e-05	2.38262	p.adj < 0.05
PWY.5104..L.isoleucine.biosynthesis.IV	0.00992191	0.00486134	3.12263e-05	0.57415	3.22713e-05	4.39987e-05	4.3371e-05	2.0034	p.adj < 0.05
P23.PWY..reductive.TCA.cycle.I	0.000221577	5.4282e-05	2.96088e-05	0.614959	-1.02945e-05	7.21556e-05	3.8127e-05	3.65447	p.adj < 0.05
PWY.6992..1.5.anhydrofructose.degradation	0.00331589	0.00127176	2.94586e-05	0.588718	-2.59051e-06	5.85097e-05	2.4117e-06	2.4794	p.adj < 0.05
PWY.7115..C4.photosynthetic.carbon.assimilation.cycle..NAD.ME.type	0.835219	0.806472	2.93542e-05	0.507353	-5.7068e-05	6.57027e-05	3.2893e-05	0.0781997	not sig
PWY.7883..anhydromuropeptides.recycling.II	0.173054	0.129269	2.89585e-05	0.54545	1.78948e-06	7.22327e-05	2.83892e-05	0.761818	not sig
PWY.5656..mannosylglycerate.biosynthesis.I	0.00196603	0.000667188	2.87483e-05	0.587213	2.96361e-06	5.89283e-05	3.67502e-05	2.70641	p.adj < 0.05
PPGPPMET.PWY..ppGpp.metabolism	0.379081	0.326558	2.79344e-05	0.529412	-4.64339e-05	7.46973e-05	3.93899e-05	0.421267	not sig
P125.PWY..superpathway.of..R.R..butanediol.biosynthesis	0.000380766	9.86321e-05	2.74535e-05	0.613718	2.78637e-05	4.87801e-06	4.98268e-05	3.41934	p.adj < 0.05
PWY.5677..succinate.fermentation.to.butanoate	2.42854e-15	2.43829e-17	2.47441e-05	0.736351	1.39256e-05	2.91821e-05	2.94197e-05	14.6147	p.adj < 0.05
PWY.7942..5.oxo.L.proline.metabolism	0.0794102	0.0518239	2.4619e-05	0.550115	-1.56116e-05	5.53995e-05	2.53463e-05	1.10012	not sig
REDCITCYC..TCA.cycle.VI..Helicobacter.	0.00409961	0.00167113	2.36989e-05	0.591487	3.05533e-05	1.11685e-05	3.25228e-05	2.38726	p.adj < 0.05
PWY0.1338..polymyxin.resistance	0.00374225	0.00146534	2.26417e-05	0.575483	-1.39793e-05	5.62776e-05	1.78718e-05	2.42687	p.adj < 0.05
PWY.7385..1.3.propanediol.biosynthesis..engineered.	0.0441774	0.0260806	2.23723e-05	0.557238	1.39452e-05	4.83066e-05	1.54783e-05	1.3548	p.adj < 0.05
AST.PWY..L.arginine.degradation.II..AST.pathway.	0.0146089	0.00745111	2.19889e-05	0.564476	-2.85212e-05	3.32556e-05	1.5362e-05	1.83538	p.adj < 0.05
PWY.7187..pyrimidine.deoxyribonucleotides.de.novo.biosynthesis.II	0.0777825	0.0506055	2.18633e-05	0.545496	5.22272e-06	8.19483e-06	7.06021e-07	1.10912	not sig
FASYN.INITIAL.PWY..superpathway.of.fatty.acid.biosynthesis.initiation..E..coli.	0.176267	0.132378	2.12184e-05	0.544715	4.84244e-06	4.17836e-05	1.41033e-05	0.753828	not sig
P122.PWY..heterolactic.fermentation	0.0944762	0.0641224	2.09868e-05	0.550011	-1.6797e-05	3.77271e-05	-1.5657e-05	1.02468	not sig
POLYAMSYN.PWY..superpathway.of.polyamine.biosynthesis.I	0.969566	0.961778	2.08423e-05	0.498552	-5.97493e-05	3.93725e-05	-5.96158e-06	0.0134228	not sig
PWY.7312..dTDP..beta..D.fucofuranose.biosynthesis	0.936338	0.921296	2.07333e-05	0.497266	-4.22072e-05	2.02122e-05	2.13777e-05	0.0285675	not sig
PWY.6807..xyloglucan.degradation.II..exoglucanase.	0.779531	0.737267	2.06676e-05	0.509536	-3.39278e-05	5.97957e-05	9.37149e-06	0.108167	not sig
PWY.801..homocysteine.and.cysteine.interconversion	0.00415811	0.00171167	2.05152e-05	0.587925	1.65042e-05	4.87132e-05	2.58962e-05	2.3811	p.adj < 0.05
NAD.BIOSYNTHESIS.II..NAD.salvage.pathway.III..to.nicotinamide.riboside.	0.403875	0.352782	1.95206e-05	0.527367	-6.01166e-06	7.42495e-05	-9.70871e-06	0.393753	not sig
PWY0.42..2.methylcitrate.cycle.I	0.00112405	0.000336312	1.92866e-05	0.589407	-1.64358e-05	3.67159e-05	4.03021e-05	2.94921	p.adj < 0.05
ALLANTOINDEG.PWY..superpathway.of.allantoin.degradation.in.yeast	0.0031152	0.00118227	1.90576e-05	0.597151	-1.22474e-05	6.48088e-06	-1.75657e-05	2.50651	p.adj < 0.05
PWY66.389..phytol.degradation	0.00299221	0.00111758	1.80965e-05	0.594302	2.30754e-05	1.1992e-05	2.03298e-05	2.52401	p.adj < 0.05
PWY.6876..isopropanol.biosynthesis..engineered.	0.000915313	0.000266507	1.63478e-05	0.604217	-2.07135e-06	2.25958e-05	1.06657e-06	3.03843	p.adj < 0.05
PWY.822..fructan.biosynthesis	0.51315	0.456477	1.5664e-05	0.521186	1.24318e-05	8.44568e-06	2.82248e-05	0.289755	not sig
PWY.6953..dTDP.3.acetamido..alpha..D.fucose.biosynthesis	0.00313084	0.0011945	1.51197e-05	0.57562	2.04497e-05	7.29112e-05	1.04749e-05	2.50434	p.adj < 0.05
PWY.6478..GDP.D.glycero..alpha..D.manno.heptose.biosynthesis	0.00664797	0.00289653	1.48785e-05	0.581732	-2.27323e-05	1.32011e-05	4.29398e-07	2.17731	p.adj < 0.05
ILEUSYN.PWY..L.isoleucine.biosynthesis.I..from.threonine.	0.587555	0.536822	1.48051e-05	0.51852	-0.000217195	0.000396723	8.08078e-05	0.230952	not sig
PWY.7254..TCA.cycle.VII..acetate.producers.	0.10059	0.0691388	1.39183e-05	0.54884	-1.7876e-05	1.63431e-05	-8.37909e-06	0.997446	not sig
PWY.8190..L.glutamate.degradation.XI..reductive.Stickland.reaction.	5.74053e-05	1.07151e-05	1.26993e-05	0.608341	-1.5344e-05	1.08074e-05	4.58684e-05	4.24105	p.adj < 0.05
PWY0.1277..3.phenylpropanoate.and.3..3.hydroxyphenyl.propanoate.degradation	0.0752626	0.0486221	1.26969e-05	0.542532	1.26339e-05	6.56254e-06	3.95658e-05	1.12342	not sig
GLYCOLYSIS.TCA.GLYOX.BYPASS..superpathway.of.glycolysis..pyruvate.dehydrogenase..TCA..and.glyoxylate.bypass	0.0489605	0.0295926	1.26414e-05	0.549736	-5.57421e-05	7.11031e-05	1.98424e-05	1.31015	p.adj < 0.05
PWY.6922..L.N.delta..acetylornithine.biosynthesis	0.0301275	0.0171812	1.24237e-05	0.569807	-8.05502e-07	1.55956e-05	3.69704e-05	1.52104	p.adj < 0.05
ECASYN.PWY..enterobacterial.common.antigen.biosynthesis	0.0271833	0.0151746	1.19904e-05	0.558651	2.69284e-05	2.01767e-05	2.18717e-05	1.5657	p.adj < 0.05
PWY.5005..biotin.biosynthesis.II	0.922349	0.90568	1.19292e-05	0.496438	-2.69571e-05	1.42415e-05	-2.01523e-05	0.0351047	not sig
PWY.5464..superpathway.of.cytosolic.glycolysis..plants...pyruvate.dehydrogenase.and.TCA.cycle	0.0179035	0.00956289	1.16638e-05	0.569049	-2.46564e-05	5.04009e-05	1.57739e-05	1.74706	p.adj < 0.05
GLYCOL.GLYOXDEG.PWY..superpathway.of.glycol.metabolism.and.degradation	0.00407118	0.00165136	1.11873e-05	0.582594	-4.4536e-05	5.18301e-05	1.08383e-05	2.39028	p.adj < 0.05
KDO.NAGLIPASYN.PWY..superpathway.of..Kdo.2.lipid.A.biosynthesis	0.0176881	0.00941234	1.11663e-05	0.560432	3.14613e-05	2.82842e-05	-5.89168e-06	1.75232	p.adj < 0.05
PWY.7807..glyphosate.degradation.III	7.04518e-05	1.4147e-05	1.0323e-05	0.599851	-1.78252e-05	5.35688e-05	2.19995e-05	4.15211	p.adj < 0.05
PWY0.1337..oleate..beta..oxidation	0.0302681	0.0173829	9.55356e-06	0.556284	1.69129e-05	2.68491e-05	4.91749e-05	1.51901	p.adj < 0.05
PWY.5705..allantoin.degradation.to.glyoxylate.III	0.00903777	0.0043374	9.41278e-06	0.566762	9.07382e-06	2.55533e-05	5.05031e-05	2.04394	p.adj < 0.05
PWY.5855..ubiquinol.7.biosynthesis..early.decarboxylation.	0.0028393	0.00104906	9.39436e-06	0.580101	2.63462e-05	2.20716e-06	3.1855e-05	2.54679	p.adj < 0.05
PWY.5910..superpathway.of.geranylgeranyldiphosphate.biosynthesis.I..via.mevalonate.	0.213776	0.163969	9.3837e-06	0.53704	-1.3673e-05	2.60368e-05	1.19915e-05	0.670042	not sig
PWY.5392..reductive.TCA.cycle.II	0.00119489	0.000362306	9.02017e-06	0.58966	-2.29244e-05	2.48814e-05	5.43236e-06	2.92267	p.adj < 0.05
PWY.7409..phospholipid.remodeling..phosphatidylethanolamine..yeast.	0.00407118	0.00163437	8.91509e-06	0.56767	2.37631e-05	3.36677e-05	2.28933e-05	2.39028	p.adj < 0.05
PWY0.1533..methylphosphonate.degradation.I	0.000109454	2.37371e-05	8.91166e-06	0.597495	1.67056e-05	3.46014e-05	5.37151e-05	3.96077	p.adj < 0.05
PWY.7094..fatty.acid.salvage	0.0521657	0.0320536	8.42411e-06	0.551654	2.03703e-06	1.44007e-05	3.21846e-05	1.28261	not sig
HCAMHPDEG.PWY..3.phenylpropanoate.and.3..3.hydroxyphenyl.propanoate.degradation.to.2.hydroxypentadienoate	0.111839	0.079051	8.17548e-06	0.538994	-7.24684e-05	2.04914e-05	3.05276e-06	0.951406	not sig
PWY.6690..cinnamate.and.3.hydroxycinnamate.degradation.to.2.hydroxypentadienoate	0.111839	0.079051	8.17548e-06	0.538994	-7.24684e-05	2.04914e-05	3.05276e-06	0.951406	not sig
PWY.7805...aminomethyl.phosphonate.degradation	0.000342802	8.74215e-05	7.98322e-06	0.584283	-2.56668e-05	4.18428e-05	1.39932e-05	3.46496	p.adj < 0.05
PWY0.461..L.lysine.degradation.I	0.00747048	0.00342022	7.76214e-06	0.562891	3.22165e-06	2.70745e-05	5.40191e-05	2.12665	p.adj < 0.05
P221.PWY..octane.oxidation	1.54205e-06	1.36245e-07	7.53903e-06	0.635317	-2.3746e-05	2.40009e-05	3.6154e-05	5.8119	p.adj < 0.05
PWY.922..mevalonate.pathway.I..eukaryotes.and.bacteria.	0.219669	0.170069	7.33993e-06	0.536512	-2.75037e-05	-1.97303e-06	-1.09472e-05	0.658231	not sig
PWY66.367..ketogenesis	4.47618e-06	5.39299e-07	7.30062e-06	0.629596	2.56164e-05	4.64287e-05	3.9936e-05	5.34909	p.adj < 0.05
P621.PWY..nylon.6.oligomer.degradation	0.39036	0.337842	6.71845e-06	0.525322	5.17171e-07	4.48558e-05	8.71964e-07	0.408535	not sig
PWY.7315..dTDP.N.acetylthomosamine.biosynthesis	0.528967	0.472703	6.66058e-06	0.47847	-6.84963e-05	2.2757e-05	-1.21464e-05	0.276572	not sig
CARNMET.PWY..L.carnitine.degradation.I	0.00209486	0.000720994	6.5316e-06	0.568773	-1.89831e-05	5.06112e-05	1.5814e-05	2.67884	p.adj < 0.05
PROPFERM.PWY..superpathway.of.L.alanine.fermentation..Stickland.reaction.	0.0521604	0.0319457	6.42215e-06	0.561006	-5.61415e-06	-4.38898e-06	1.99984e-05	1.28266	not sig
PWY.8188..L.alanine.degradation.VI..reductive.Stickland.reaction.	0.0521604	0.0319457	6.42215e-06	0.561006	-5.61415e-06	-4.38898e-06	1.99984e-05	1.28266	not sig
PWY.8189..L.alanine.degradation.V..oxidative.Stickland.reaction.	0.0521604	0.0319457	6.42215e-06	0.561006	-5.61415e-06	-4.38898e-06	1.99984e-05	1.28266	not sig
PWY.5747..2.methylcitrate.cycle.II	0.00102134	0.00030148	6.27559e-06	0.585053	-4.99121e-06	1.06341e-05	4.69923e-05	2.99083	p.adj < 0.05
DARABCATK12.PWY..D.arabinose.degradation.I	0.0340188	0.0196735	5.87342e-06	0.558042	-2.96172e-05	6.13782e-05	2.2271e-05	1.46828	p.adj < 0.05
PWY0.41..allantoin.degradation.IV..anaerobic.	0.00266662	0.000969195	5.64823e-06	0.57222	-3.67428e-06	4.39139e-05	2.36963e-05	2.57404	p.adj < 0.05
ARGDEG.PWY..superpathway.of.L.arginine..putrescine..and.4.aminobutanoate.degradation	0.0827443	0.0546644	5.63929e-06	0.536581	5.61081e-06	2.21242e-05	7.02904e-06	1.08226	not sig
ORNARGDEG.PWY..superpathway.of.L.arginine.and.L.ornithine.degradation	0.0827443	0.0546644	5.63929e-06	0.536581	5.61081e-06	2.21242e-05	7.02904e-06	1.08226	not sig
PWY.7340..9.cis..11.trans.octadecadienoyl.CoA.degradation..isomerase.dependent..yeast.	8.89659e-05	1.85792e-05	5.46621e-06	0.597564	-2.14311e-05	9.93252e-05	-4.08931e-06	4.05078	p.adj < 0.05
PWY.7874..L.threonate.degradation	0.00149392	0.000470976	5.0261e-06	0.568739	-2.21083e-05	4.37271e-05	1.65195e-05	2.82567	p.adj < 0.05
PWY.5994..palmitate.biosynthesis..type.I.fatty.acid.synthase.	0.799076	0.76217	4.95869e-06	0.508617	-4.13209e-05	1.4935e-05	-1.86334e-06	0.0974122	not sig
PWY.5494..pyruvate.fermentation.to.propanoate.II..acrylate.pathway.	0.0153569	0.0078635	4.59073e-06	0.575758	1.40308e-05	4.66316e-05	3.03312e-05	1.81369	p.adj < 0.05
PWY.7388..octanoyl..acyl.carrier.protein..biosynthesis..mitochondria..yeast.	0.107679	0.0750293	4.43442e-06	0.536213	-4.10079e-06	1.74741e-05	-1.1934e-05	0.96787	not sig
LIPASYN.PWY..phospholipases	0.77929	0.735475	4.05818e-06	0.506618	-7.78065e-05	1.55374e-05	4.2061e-05	0.108301	not sig
PWY.7446..sulfoquinovose.degradation.I	0.121784	0.0863244	4.01513e-06	0.533548	-3.91426e-05	9.42094e-06	2.65016e-05	0.914412	not sig
PWY.5972..stearate.biosynthesis.I..animals.	0.000182229	4.24469e-05	3.89568e-06	0.589281	-2.32354e-05	5.37168e-05	4.81628e-05	3.73938	p.adj < 0.05
PWY.5692..allantoin.degradation.to.glyoxylate.II	0.00136399	0.000427273	3.83937e-06	0.57847	-7.92665e-06	3.59011e-05	1.39872e-05	2.86519	p.adj < 0.05
URDEGR.PWY..superpathway.of.allantoin.degradation.in.plants	0.00136399	0.000427273	3.83937e-06	0.57847	-7.92665e-06	3.59011e-05	1.39872e-05	2.86519	p.adj < 0.05
PWY.6328..L.lysine.degradation.X	0.0100022	0.00492077	3.7593e-06	0.556664	-1.18564e-05	6.72567e-05	3.78762e-05	1.9999	p.adj < 0.05
PWY.7992..superpathway.of.menaquinol.8.biosynthesis.III	0.870729	0.853245	3.71291e-06	0.505423	1.40194e-06	4.29022e-05	-1.56644e-05	0.0601168	not sig
PWY.6518..bile.acids.epimerization	0.000130894	2.91751e-05	3.64412e-06	0.590143	-3.88666e-05	4.34944e-05	3.54962e-05	3.88308	p.adj < 0.05
THREOCAT.PWY..superpathway.of.L.threonine.metabolism	0.238884	0.190436	3.60325e-06	0.525207	-6.71919e-05	7.75515e-05	8.56653e-06	0.621812	not sig
PWY.7873..D.erythronate.degradation.II	0.00767083	0.00358896	3.48733e-06	0.552482	-1.26019e-06	5.13922e-05	2.70664e-05	2.11516	p.adj < 0.05
PWY.6920..6.gingerol.analog.biosynthesis..engineered.	0.00531078	0.00226081	3.33235e-06	0.566843	-4.4775e-05	2.03746e-05	1.40834e-05	2.27484	p.adj < 0.05
UBISYN.PWY..superpathway.of.ubiquinol.8.biosynthesis..early.decarboxylation.	0.0073688	0.00335887	3.13004e-06	0.556755	-7.17461e-06	3.39068e-05	1.55479e-05	2.1326	p.adj < 0.05
PWY.7269..mitochondrial.NADPH.production..yeast.	0.14793	0.108422	2.89287e-06	0.534628	3.5416e-06	6.27513e-05	4.18386e-05	0.829945	not sig
PWY66.430..myristate.biosynthesis..mitochondria.	0.206366	0.157054	2.88596e-06	0.52739	4.17464e-06	2.57607e-05	-4.09176e-06	0.685362	not sig
PWY.6708..ubiquinol.8.biosynthesis..early.decarboxylation.	0.00736463	0.00333327	2.83058e-06	0.556801	-7.20075e-06	7.91613e-05	1.11344e-05	2.13285	p.adj < 0.05
PWY.6435..4.hydroxybenzoate.biosynthesis.III..plants.	0.410019	0.359796	2.52595e-06	0.522495	6.21366e-06	1.69391e-05	-3.26143e-06	0.387196	not sig
PWY0.1221..putrescine.degradation.II	0.0294243	0.016662	2.23562e-06	0.544256	3.16384e-06	2.02017e-05	4.40114e-05	1.53129	p.adj < 0.05
PWY.8086...S..lactate.fermentation.to.propanoate..acetate.and.hydrogen	0.0794922	0.0520371	2.22737e-06	0.536351	-2.86922e-05	6.09151e-05	4.21882e-05	1.09968	not sig
PWY3DJ.35471..L.ascorbate.biosynthesis.IV..animals..D.glucuronate.pathway.	0.00728864	0.00327843	2.13351e-06	0.551562	-1.78334e-05	6.51851e-05	2.13071e-05	2.13735	p.adj < 0.05
P163.PWY..L.lysine.fermentation.to.acetate.and.butanoate	0.00209486	0.000723527	2.0885e-06	0.559697	-3.66112e-05	4.7599e-05	1.25685e-05	2.67884	p.adj < 0.05
PWY.7434..terminal.O.glycans.residues.modification..via.type.2.precursor.disaccharide.	0.939959	0.926747	2.02792e-06	0.497564	-8.68439e-07	3.20103e-05	9.56724e-07	0.0268909	not sig
PWY.6396..superpathway.of.2.3.butanediol.biosynthesis	0.000410845	0.000107249	1.92814e-06	0.56744	9.43711e-06	4.62686e-05	3.82118e-05	3.38632	p.adj < 0.05
PWY.7616..methanol.oxidation.to.carbon.dioxide	0.0430486	0.0253278	1.62962e-06	0.550322	6.069e-06	2.65996e-05	1.63343e-05	1.36604	p.adj < 0.05
PWY.7371..1.4.dihydroxy.6.naphthoate.biosynthesis.II	0.835219	0.806707	1.49557e-06	0.507169	-1.03622e-06	3.44796e-05	2.11169e-05	0.0781997	not sig
UDPNACETYLGALSYN.PWY..UDP.N.acetyl.D.glucosamine.biosynthesis.II	0.0840771	0.0558826	1.32578e-06	0.532054	-9.01016e-06	4.71395e-05	3.16584e-05	1.07532	not sig
PWY.7332..superpathway.of.UDP.N.acetylglucosamine.derived.O.antigen.building.blocks.biosynthesis	0.969288	0.959556	1.00293e-06	0.499081	-1.64363e-05	2.2472e-05	1.07421e-05	0.0135472	not sig
PWY1G.0..mycothiol.biosynthesis	0.0841397	0.0560931	9.25635e-07	0.534203	-5.69196e-05	3.84955e-05	2.96246e-05	1.075	not sig
PWY.6143..CMP.pseudaminate.biosynthesis	0.860958	0.841941	7.61535e-07	0.50579	-5.06918e-05	-5.39938e-06	4.51855e-06	0.0650181	not sig
AEROBACTINSYN.PWY..aerobactin.biosynthesis	0.0159104	0.00827469	7.15494e-07	0.540889	-5.85228e-05	7.26694e-06	9.46687e-06	1.79832	p.adj < 0.05
PWY.7389..superpathway.of.anaerobic.energy.metabolism..invertebrates.	0.130112	0.0935346	7.11422e-07	0.529825	-3.696e-05	4.22722e-05	7.2501e-05	0.885681	not sig
PWY.5531..3.8.divinyl.chlorophyllide.a.biosynthesis.II..anaerobic.	0.00657739	0.00283963	6.96139e-07	0.548392	5.30969e-06	2.19176e-05	1.36137e-05	2.18195	p.adj < 0.05
PWY.7384..anaerobic.energy.metabolism..invertebrates..mitochondrial.	0.100028	0.0682925	6.24758e-07	0.532859	-2.21877e-05	6.65982e-05	5.30376e-05	0.999877	not sig
PWY.6318..L.phenylalanine.degradation.IV..mammalian..via.side.chain.	0.16314	0.120881	6.12427e-07	0.528676	-7.39155e-06	1.25385e-05	2.57348e-06	0.78744	not sig
PWY.7820..teichuronic.acid.biosynthesis..B..subtilis.168.	0.213776	0.163981	5.97924e-07	0.525574	-4.5656e-05	2.87867e-05	2.18508e-05	0.670042	not sig
PWY.7723..bacterial.bioluminescence	0.25497	0.206331	5.73654e-07	0.520496	-7.00624e-05	4.04855e-05	-1.96016e-05	0.59351	not sig
X3.HYDROXYPHENYLACETATE.DEGRADATION.PWY..4.hydroxyphenylacetate.degradation	0.592257	0.544239	5.53456e-07	0.510938	-4.85038e-05	7.73089e-05	1.64829e-05	0.22749	not sig
LPSSYN.PWY..superpathway.of.lipopolysaccharide.biosynthesis	0.0472627	0.0283766	5.27424e-07	0.533272	-4.00158e-05	6.31146e-05	5.32868e-05	1.32548	p.adj < 0.05
PWY.7159..3.8.divinyl.chlorophyllide.a.biosynthesis.III..aerobic..light.independent.	0.0100712	0.00497491	4.83166e-07	0.542188	-2.73736e-05	5.31437e-05	4.5833e-05	1.99692	p.adj < 0.05
PWY.7399..methylphosphonate.degradation.II	0.000805882	0.000231408	4.6647e-07	0.559697	-1.23383e-05	7.08883e-05	-1.23383e-05	3.09373	p.adj < 0.05
PWY.7031..protein.N.glycosylation..bacterial.	0.807717	0.773656	2.88708e-07	0.505664	5.22823e-06	1.87867e-05	-7.17544e-06	0.092741	not sig
P162.PWY..L.glutamate.degradation.V..via.hydroxyglutarate.	0.156576	0.115388	2.76846e-07	0.523403	-8.24716e-07	3.35924e-05	1.63839e-05	0.805275	not sig
PWY66.388..ceramide.degradation.by..alpha..oxidation	0.401548	0.349944	2.52723e-07	0.519933	-3.40282e-05	-2.6185e-06	-1.30088e-05	0.396262	not sig
PWY.8134..bile.acid.7.beta..dehydroxylation	0.00208379	0.000711334	2.28188e-08	0.546278	-1.55457e-05	3.45343e-05	7.56066e-05	2.68115	p.adj < 0.05
PWY.5415..catechol.degradation.I..meta.cleavage.pathway.	0.0254731	0.0139642	1.61515e-08	0.534903	-2.54776e-05	5.25247e-05	4.55319e-05	1.59392	p.adj < 0.05
X12DICHLORETHDEG.PWY..1.2.dichloroethane.degradation	0.0164569	0.00869109	0	0.483456	-1.67452e-06	5.57369e-05	-4.94499e-05	1.78365	p.adj < 0.05
CATECHOL.ORTHO.CLEAVAGE.PWY..catechol.degradation.to..beta..ketoadipate	0.13292	0.0960866	0	0.4821	-2.6881e-05	2.11831e-05	-5.48653e-05	0.87641	not sig
CHLOROPHYLL.SYN..3.8.divinyl.chlorophyllide.a.biosynthesis.I..aerobic..light.dependent.	0.122965	0.0874088	0	0.521415	-2.73736e-05	3.66393e-05	3.0973e-05	0.910219	not sig
DENITRIFICATION.PWY..nitrate.reduction.I..denitrification.	0.785006	0.745598	0	0.496347	-3.82623e-05	5.59425e-05	4.7749e-05	0.105127	not sig
DHGLUCONATE.PYR.CAT.PWY..glucose.degradation..oxidative.	0.792611	0.754413	0	0.498162	-1.29874e-05	4.77072e-05	-1.29874e-05	0.10094	not sig
P261.PWY..coenzyme.M.biosynthesis.I	0.0103526	0.00515553	0	0.476126	-4.58261e-05	4.7577e-05	-3.79217e-05	1.98495	p.adj < 0.05
P562.PWY..myo.inositol.degradation.I	0.199594	0.150697	0	0.513971	-5.97575e-06	1.95866e-05	6.80542e-06	0.699853	not sig
PWY.101..photosynthesis.light.reactions	0.0445597	0.0263958	0	0.473575	-3.83744e-05	8.38175e-05	-2.78041e-05	1.35106	p.adj < 0.05
PWY.1622..formaldehyde.assimilation.I..serine.pathway.	0.760244	0.715973	0	0.501953	-3.60807e-05	4.47481e-05	-3.60807e-05	0.119047	not sig
PWY.181..photorespiration	0.398754	0.345907	0	0.506353	-2.71998e-05	6.00799e-05	4.08927e-05	0.399295	not sig
PWY.2201..folate.transformations.I	0.000879651	0.000254357	0	0.480469	0	0	0	3.05569	p.adj < 0.05
PWY.2221..Entner.Doudoroff.pathway.III..semi.phosphorylative.	0.0775214	0.0502799	0	0.514706	0	0	0	1.11058	not sig
PWY.3781..aerobic.respiration.I..cytochrome.c.	0.0357962	0.0207733	0	0.474035	-5.96532e-05	5.87472e-05	-4.26862e-05	1.44616	p.adj < 0.05
PWY.3801..sucrose.degradation.II..sucrose.synthase.	0.97502	0.969147	0	0.500437	-2.53803e-05	7.91121e-06	-2.17843e-06	0.0109863	not sig
PWY.5028..L.histidine.degradation.II	0.653218	0.605997	0	0.503883	-5.59588e-05	3.38003e-05	2.61805e-05	0.184942	not sig
PWY.5055..nicotinate.degradation.III	0.0939872	0.0636018	0	0.513235	0	0	0	1.02693	not sig
PWY.5088..L.glutamate.degradation.VIII..to.propanoate.	0.216098	0.166196	0	0.519899	-7.13387e-05	2.64178e-05	1.8737e-05	0.665349	not sig
PWY.5101..L.isoleucine.biosynthesis.II	0.561218	0.505998	0	0.491935	-2.30159e-05	7.07672e-05	-7.23479e-06	0.250869	not sig
PWY.5156..superpathway.of.fatty.acid.biosynthesis.II..plant.	0.000244126	6.02962e-05	0	0.476562	0	0	0	3.61239	p.adj < 0.05
PWY.5180..toluene.degradation.I..aerobic...via.o.cresol.	0.0320931	0.0184954	0	0.528033	-1.72126e-05	4.62966e-05	4.10571e-05	1.49359	p.adj < 0.05
PWY.5417..catechol.degradation.III..ortho.cleavage.pathway.	0.0702581	0.0441582	0	0.479366	-5.42794e-05	3.63834e-06	-1.0116e-05	1.1533	not sig
PWY.5420..catechol.degradation.II..meta.cleavage.pathway.	0.26754	0.21919	0	0.505882	0	0	0	0.572611	not sig
PWY.5431..aromatic.compounds.degradation.via..beta..ketoadipate	0.0702581	0.0441582	0	0.479366	-5.42794e-05	3.63834e-06	-1.0116e-05	1.1533	not sig
PWY.5514..UDP.N.acetyl.D.galactosamine.biosynthesis.II	0.301896	0.249761	0	0.514189	-4.65468e-05	2.70434e-05	2.05531e-05	0.520143	not sig
PWY.5654..2.amino.3.carboxymuconate.semialdehyde.degradation.to.2.hydroxypentadienoate	0.109345	0.0766291	0	0.488833	-1.93571e-05	1.92629e-05	-1.93571e-05	0.961202	not sig
PWY.5724..superpathway.of.atrazine.degradation	0.0126309	0.0064169	0	0.527941	0	0	0	1.89857	p.adj < 0.05
PWY.5873..ubiquinol.7.biosynthesis..late.decarboxylation.	0.0029189	0.00108433	0	0.484375	0	0	0	2.53478	p.adj < 0.05
PWY.6071..superpathway.of.phenylethylamine.degradation	0.311122	0.260518	0	0.51559	-1.30291e-05	1.05432e-05	4.25365e-06	0.507069	not sig
PWY.6113..superpathway.of.mycolate.biosynthesis	0.479907	0.424505	0	0.491602	-5.19292e-05	6.14963e-05	-2.67559e-05	0.318843	not sig
PWY.6138..CMP.N.acetylneuraminate.biosynthesis.I..eukaryotes.	0.0098213	0.00479232	0	0.534168	-2.15646e-05	5.28636e-05	-2.15646e-05	2.00783	p.adj < 0.05
PWY.6148..tetrahydromethanopterin.biosynthesis	0.258597	0.210824	0	0.492681	-7.12176e-07	9.75851e-06	4.52317e-06	0.587377	not sig
PWY.6182..superpathway.of.salicylate.degradation	0.173256	0.129768	0	0.485696	-2.70159e-05	1.31672e-05	-5.12938e-05	0.761313	not sig
PWY.6185..4.methylcatechol.degradation..ortho.cleavage.	0.135524	0.0982411	0	0.482215	-3.32426e-05	7.21426e-05	-4.57026e-05	0.867984	not sig
PWY.6210..2.aminophenol.degradation	0.853509	0.831229	0	0.502022	-1.93571e-05	1.92629e-05	-1.93571e-05	0.0687917	not sig
PWY.6215..4.chlorobenzoate.degradation	0.962505	0.950909	0	0.500574	-5.43468e-05	1.30081e-05	7.22008e-06	0.0165969	not sig
PWY.6281..L.selenocysteine.biosynthesis.II..archaea.and.eukaryotes.	0.106479	0.0737655	0	0.485317	-3.5642e-05	3.89071e-05	-3.5642e-05	0.972737	not sig
PWY.6467..Kdo.transfer.to.lipid.IVA.III..Chlamydia.	0.140865	0.102679	0	0.510294	0	0	0	0.851198	not sig
PWY.6565..superpathway.of.polyamine.biosynthesis.III	0.826237	0.793054	0	0.496599	-7.6559e-05	3.69894e-05	-2.43269e-05	0.0828955	not sig
PWY.6763..salicortin.biosynthesis	0.326487	0.276006	0	0.490028	-7.10696e-05	2.82205e-05	2.00271e-05	0.486135	not sig
PWY.6797..6.hydroxymethyl.dihydropterin.diphosphate.biosynthesis.II..Methanocaldococcus.	0.0201621	0.0108503	0	0.528608	-1.42106e-05	8.38394e-05	7.55211e-05	1.69546	p.adj < 0.05
PWY.6981..chitin.biosynthesis	0.339213	0.288126	0	0.504412	0	0	0	0.469528	not sig
PWY.7000..kanamycin.biosynthesis	0.22189	0.172878	0	0.510731	-5.86301e-05	4.81043e-05	3.92906e-05	0.653863	not sig
PWY.7009..2.2..dihydroxybiphenyl.degradation	0.567829	0.516427	0	0.495623	-1.08629e-05	1.56884e-05	-1.08629e-05	0.245783	not sig
PWY.7039..phosphatidate.metabolism..as.a.signaling.molecule	0.595395	0.548768	0	0.50764	-6.15841e-05	2.62382e-05	-1.04832e-05	0.225195	not sig
PWY.7090..UDP.2.3.diacetamido.2.3.dideoxy..alpha..D.mannuronate.biosynthesis	0.219051	0.168907	0	0.507353	0	0	0	0.659454	not sig
PWY.7165..L.ascorbate.biosynthesis.VIII..engineered.pathway.	0.516584	0.460569	0	0.493463	-3.36942e-05	8.21722e-06	-1.86162e-05	0.286859	not sig
PWY.7245..superpathway.of.NAD.NADP...NADH.NADPH.interconversion..yeast.	0.00064321	0.000178239	0	0.466843	-5.19238e-05	1.91955e-06	-3.91401e-05	3.19165	p.adj < 0.05
PWY.7268..cytosolic.NADPH.production..yeast.	0.00339599	0.0013093	0	0.469669	-1.59348e-05	4.73193e-05	-6.94744e-07	2.46903	p.adj < 0.05
PWY.7279..aerobic.respiration.II..cytochrome.c...yeast.	0.0076102	0.00351475	0	0.4733	-3.7112e-05	3.52537e-05	-2.67283e-05	2.1186	p.adj < 0.05
PWY.7294..D.xylose.degradation.IV	0.10059	0.0692818	0	0.524839	-3.92696e-05	4.75883e-05	3.68848e-05	0.997446	not sig
PWY.7317..superpathway.of.dTDP.glucose.derived.O.antigen.building.blocks.biosynthesis	0.550344	0.495088	0	0.505377	-3.07461e-05	7.21772e-05	-2.19687e-05	0.259366	not sig
PWY.7374..1.4.dihydroxy.6.naphthoate.biosynthesis.I	0.341569	0.290814	0	0.510558	-2.71926e-05	2.5281e-05	6.8658e-05	0.466522	not sig
PWY.7396..butanol.and.isobutanol.biosynthesis..engineered.	0.321266	0.270302	0	0.488982	-5.66089e-06	7.88887e-06	1.11399e-06	0.493135	not sig
PWY.7511..protein.ubiquitination	0.00470658	0.00195635	0	0.481905	-4.64196e-05	7.89218e-06	-4.64196e-05	2.32729	p.adj < 0.05
PWY.7731..superpathway.of.photosynthetic.hydrogen.production	0.0446301	0.0265271	0	0.473598	-1.93264e-05	5.96063e-06	-9.99068e-06	1.35037	p.adj < 0.05
PWY.7754..bile.acid.7.alpha..dehydroxylation	0.00162073	0.000526875	0	0.544118	0	0	0	2.79029	p.adj < 0.05
PWY.7783..plasmalogen.degradation	0.506425	0.449478	0	0.489384	-2.35476e-05	4.69967e-05	4.0738e-05	0.295485	not sig
PWY.8011..L.serine.biosynthesis.II	0.399846	0.347658	0	0.50633	-1.77692e-05	7.50552e-05	-1.77692e-05	0.398107	not sig
PWY0.321..phenylacetate.degradation.I..aerobic.	0.311029	0.259815	0	0.515613	-1.62938e-06	2.31866e-05	1.57508e-05	0.507199	not sig
URSIN.PWY..ureide.biosynthesis	0.0485242	0.0292315	0	0.481388	-1.94875e-05	6.56647e-05	-1.2266e-05	1.31404	p.adj < 0.05
P241.PWY..coenzyme.B.biosynthesis	0.10879	0.076022	-4.0737e-07	0.473346	-3.1704e-05	4.40945e-05	3.73481e-05	0.963411	not sig
PWY.6174..mevalonate.pathway.II..haloarchaea.	0.567829	0.516519	-4.20477e-07	0.489292	-6.40038e-05	4.18828e-05	3.34725e-05	0.245783	not sig
PWY.8125..mevalonate.pathway.IV..archaea.	0.567829	0.516519	-4.20477e-07	0.489292	-6.40038e-05	4.18828e-05	3.34725e-05	0.245783	not sig
CRNFORCAT.PWY..creatinine.degradation.I	0.98193	0.977987	-7.76321e-07	0.500678	-1.43468e-06	1.79508e-05	2.13623e-05	0.00791936	not sig
PWY.7391..isoprene.biosynthesis.II..engineered.	0.200321	0.151649	-7.94558e-07	0.477367	-5.57397e-05	5.06166e-05	4.11147e-05	0.698273	not sig
PWY.6562..norspermidine.biosynthesis	0.352859	0.301134	-1.14532e-06	0.480997	-1.5378e-05	3.35555e-05	9.08877e-06	0.452399	not sig
PWY.5690..TCA.cycle.II..plants.and.fungi.	0.530833	0.47647	-1.82146e-06	0.478654	-3.46838e-05	-1.11154e-05	-5.09639e-06	0.275042	not sig
PWY.6549..L.glutamine.biosynthesis.III	0.850633	0.82672	-2.67661e-06	0.493428	-9.09555e-05	6.06671e-05	4.69372e-06	0.0702575	not sig
PWY.7210..pyrimidine.deoxyribonucleotides.biosynthesis.from.CTP	0.801815	0.766393	-2.79099e-06	0.491107	-4.0664e-05	3.79118e-05	1.73769e-06	0.0959259	not sig
PWY.7209..superpathway.of.pyrimidine.ribonucleosides.degradation	0.303968	0.252086	-3.14994e-06	0.465797	-5.07808e-05	-9.55045e-06	-5.09628e-06	0.517172	not sig
PROTOCATECHUATE.ORTHO.CLEAVAGE.PWY..protocatechuate.degradation.II..ortho.cleavage.pathway.	0.00526695	0.00223158	-3.36597e-06	0.42824	-2.98049e-05	3.61706e-06	-3.72074e-05	2.27844	p.adj < 0.05
PWY.7286..7..3.amino.3.carboxypropyl..wyosine.biosynthesis	0.00181738	0.000602144	-7.16753e-06	0.415005	1.43793e-06	-1.68463e-05	-1.26771e-05	2.74055	p.adj < 0.05
PWY.6167..flavin.biosynthesis.II..archaea.	0.11176	0.0785459	-9.04835e-06	0.458938	-3.83945e-05	-1.36291e-05	-4.85285e-05	0.951715	not sig
PWY.8113..3PG.factor.420.biosynthesis	0.00407118	0.0016421	-1.00644e-05	0.421829	-9.1535e-05	1.62717e-05	-3.15384e-05	2.39028	p.adj < 0.05
PWY.6350..archaetidylinositol.biosynthesis	0.00767083	0.00358289	-1.04529e-05	0.429136	-2.50214e-06	1.46179e-06	-2.47931e-06	2.11516	p.adj < 0.05
PWY.7200..superpathway.of.pyrimidine.deoxyribonucleoside.salvage	0.0126309	0.00640955	-1.15091e-05	0.449609	-6.09688e-05	-3.33069e-05	-1.78226e-05	1.89857	p.adj < 0.05
PWY.5130..2.oxobutanoate.degradation.I	0.785006	0.74481	-1.16219e-05	0.490234	-6.49899e-05	4.46421e-05	-3.02859e-05	0.105127	not sig
PWY.8112..factor.420.biosynthesis.I..archaea.	0.00186444	0.000625225	-1.20882e-05	0.414177	-8.7416e-05	1.95853e-05	-2.58789e-05	2.72945	p.adj < 0.05
PWY490.3..nitrate.reduction.VI..assimilatory.	0.000220507	5.35771e-05	-1.22219e-05	0.380905	-3.50576e-05	-2.93796e-05	-2.54021e-05	3.65658	p.adj < 0.05
PWY.5198..factor.420.biosynthesis.II..mycobacteria.	0.00269014	0.000988545	-1.24521e-05	0.416854	-8.40513e-05	-3.21503e-05	-2.41201e-05	2.57023	p.adj < 0.05
PWY.6349..CDP.archaeol.biosynthesis	0.00370141	0.00143448	-1.26907e-05	0.421025	-3.80807e-05	1.17176e-05	-4.7641e-05	2.43163	p.adj < 0.05
PWY.6415..L.ascorbate.biosynthesis.V..euglena..D.galacturonate.pathway.	0.00377666	0.0014864	-1.28885e-05	0.415096	-3.87675e-05	-2.38094e-05	-3.01221e-06	2.42289	p.adj < 0.05
PWY.5209..methyl.coenzyme.M.oxidation.to.CO2	0.00194024	0.000654538	-1.31302e-05	0.415384	-7.70169e-05	-2.98219e-05	-2.23113e-05	2.71214	p.adj < 0.05
METHANOGENESIS.PWY..methanogenesis.from.H2.and.CO2	0.00128565	0.000397571	-1.47925e-05	0.412063	-4.00303e-05	4.41892e-05	-1.45788e-05	2.89088	p.adj < 0.05
PWY.5004..superpathway.of.L.citrulline.metabolism	0.000190084	4.50862e-05	-1.61698e-05	0.390533	-1.92125e-05	-1.69655e-05	7.16166e-06	3.72105	p.adj < 0.05
PWY.6160..3.dehydroquinate.biosynthesis.II..archaea.	0.000471126	0.000126503	-1.73185e-05	0.40324	-9.6806e-06	-4.04476e-06	-7.41854e-06	3.32686	p.adj < 0.05
POLYAMINSYN3.PWY..superpathway.of.polyamine.biosynthesis.II	0.223659	0.174706	-2.13614e-05	0.459421	-6.11167e-05	1.9487e-05	-2.0611e-05	0.650414	not sig
PWY.5022..4.aminobutanoate.degradation.V	0.220329	0.17122	-2.35526e-05	0.458984	-7.36455e-05	-1.40268e-05	-2.87987e-05	0.656928	not sig
PWY.6595..superpathway.of.guanosine.nucleotides.degradation..plants.	0.046097	0.0274916	-2.64148e-05	0.433927	-2.86083e-05	3.83412e-07	-1.36471e-05	1.33633	p.adj < 0.05
PWY.6607..guanosine.nucleotides.degradation.I	0.0420625	0.0246631	-2.87386e-05	0.432663	-3.79337e-05	-1.3467e-06	-2.17218e-05	1.3761	p.adj < 0.05
PWY.6165..chorismate.biosynthesis.II..archaea.	0.000558921	0.000152637	-3.28534e-05	0.404412	-4.57841e-05	-3.21213e-05	-4.8869e-05	3.25265	p.adj < 0.05
PWY.8178..pentose.phosphate.pathway..non.oxidative.branch..II	0.835697	0.808848	-3.51271e-05	0.492739	-0.000338245	0.000263872	-4.12661e-05	0.077951	not sig
PWY.7977..L.methionine.biosynthesis.IV	0.750913	0.701154	-3.56702e-05	0.488488	-0.000341755	0.000221925	-4.31554e-05	0.12441	not sig
GLUDEG.I.PWY..GABA.shunt	0.0292531	0.0164475	-3.85705e-05	0.428102	-9.23277e-05	1.49521e-06	-6.73662e-05	1.53383	p.adj < 0.05
PWY.5659..GDP.mannose.biosynthesis	0.832295	0.80054	-4.04857e-05	0.492417	-0.00019193	0.000135393	-2.24978e-05	0.0797228	not sig
PWY.6936..seleno.amino.acid.biosynthesis..plants.	0.758026	0.71084	-4.11507e-05	0.488879	-0.000325739	0.000220196	-3.23174e-05	0.120316	not sig
GALACT.GLUCUROCAT.PWY..superpathway.of.hexuronide.and.hexuronate.degradation	0.0932519	0.0629169	-4.62062e-05	0.444256	-9.6651e-05	-3.1274e-07	-4.86671e-05	1.03034	not sig
CENTFERM.PWY..pyruvate.fermentation.to.butanoate	0.0261334	0.0144311	-6.14363e-05	0.426677	-0.000110832	-1.85612e-05	-4.26936e-05	1.5828	p.adj < 0.05
PWY.724..superpathway.of.L.lysine..L.threonine.and.L.methionine.biosynthesis.II	0.568512	0.518282	-6.3826e-05	0.48063	-0.000191311	9.70961e-05	-3.27072e-05	0.24526	not sig
PWY.5188..tetrapyrrole.biosynthesis.I..from.glutamate.	0.453823	0.400057	-6.83328e-05	0.47477	-0.000241611	0.000115991	-8.37014e-05	0.343113	not sig
PWY.6590..superpathway.of.Clostridium.acetobutylicum.acidogenic.fermentation	0.0302181	0.0172935	-7.50353e-05	0.428654	-0.00014562	-3.03163e-05	-9.56471e-05	1.51973	p.adj < 0.05
PWY0.1061..superpathway.of.L.alanine.biosynthesis	0.235514	0.18633	-8.97311e-05	0.460386	-0.000250676	4.87171e-05	-0.000101343	0.627984	not sig
PWY.6703..preQ0.biosynthesis	0.848086	0.822541	-9.18134e-05	0.493268	-0.000363536	0.000302323	-3.58266e-05	0.07156	not sig
UDPNAGSYN.PWY..UDP.N.acetyl.D.glucosamine.biosynthesis.I	0.563718	0.509384	-9.31132e-05	0.480216	-0.000437461	0.000199908	-0.000122472	0.248938	not sig
PWY.7356..thiamine.diphosphate.salvage.IV..yeast.	0.00664797	0.00289681	-9.43369e-05	0.410731	-0.000172765	-1.80079e-05	-0.000123257	2.17731	p.adj < 0.05
P42.PWY..incomplete.reductive.TCA.cycle	0.0120114	0.00602984	-9.95806e-05	0.417693	-0.000163199	-2.05885e-05	-8.9245e-05	1.92041	p.adj < 0.05
PWY.6969..TCA.cycle.V..2.oxoglutarate.synthase.	0.0159466	0.00835756	-0.000103327	0.420956	-0.00017308	-2.48043e-05	-0.00010596	1.79733	p.adj < 0.05
PWY.7237..myo...chiro..and.scyllo.inositol.degradation	0.642647	0.5949	-0.000103638	0.484053	-0.000514795	0.000278071	-0.000117875	0.192027	not sig
PWY.6628..superpathway.of.L.phenylalanine.biosynthesis	0.160967	0.118947	-0.000113919	0.453263	-0.000258312	3.18941e-05	-0.000104104	0.793264	not sig
PWY66.399..gluconeogenesis.III	0.00907026	0.00437121	-0.000135374	0.414579	-0.000258481	-3.48618e-05	-0.000149398	2.04238	p.adj < 0.05
PWY.6895..superpathway.of.thiamine.diphosphate.biosynthesis.II	0.0752626	0.0484219	-0.000146136	0.440843	-0.000271245	-4.02836e-06	-0.000136255	1.12342	not sig
OANTIGEN.PWY..O.antigen.building.blocks.biosynthesis..E..coli.	0.255572	0.207331	-0.000152405	0.462201	-0.000389935	9.37279e-05	-0.000151188	0.592487	not sig
GLYCOCAT.PWY..glycogen.degradation.I	0.138704	0.100825	-0.000170166	0.450816	-0.000304797	4.22968e-05	-0.000129659	0.857911	not sig
PWY.6507..4.deoxy.L.threo.hex.4.enopyranuronate.degradation	0.00037287	9.5838e-05	-0.00017163	0.383088	-0.000245658	-0.000114139	-0.000183923	3.42844	p.adj < 0.05
HSERMETANA.PWY..L.methionine.biosynthesis.III	0.151267	0.111172	-0.000173919	0.452252	-0.000367792	4.55004e-05	-0.000172211	0.820254	not sig
PANTO.PWY..phosphopantothenate.biosynthesis.I	0.253344	0.20349	-0.000176774	0.46188	-0.000425595	8.43649e-05	-0.000131556	0.596289	not sig
FERMENTATION.PWY..mixed.acid.fermentation	0.00853186	0.00406034	-0.000193128	0.413879	-0.000327155	-6.70824e-05	-0.000206778	2.06896	p.adj < 0.05
PWY.5097..L.lysine.biosynthesis.VI	0.0683259	0.0426694	-0.000203443	0.439246	-0.000400341	-1.64515e-05	-0.000203442	1.16541	not sig
GLUCUROCAT.PWY..superpathway.of..beta..D.glucuronosides.degradation	2.71041e-05	4.29964e-06	-0.000218312	0.362247	-0.000311895	-0.000122248	-0.00022047	4.56697	p.adj < 0.05
PWY.7242..D.fructuronate.degradation	5.74053e-05	1.06704e-05	-0.000222741	0.368038	-0.000303095	-0.000122341	-0.000227111	4.24105	p.adj < 0.05
X1CMET2.PWY..folate.transformations.III..E..coli.	0.0292729	0.0165174	-0.00023306	0.428148	-0.000412406	-3.85463e-05	-0.000219618	1.53353	p.adj < 0.05
THISYNARA.PWY..superpathway.of.thiamine.diphosphate.biosynthesis.III..eukaryotes.	0.0889475	0.0598342	-0.000235243	0.443589	-0.000484777	1.89272e-05	-0.000233039	1.05087	not sig
PANTOSYN.PWY..superpathway.of.coenzyme.A.biosynthesis.I..bacteria.	0.0717243	0.0455729	-0.000237794	0.440074	-0.000427142	-6.01247e-06	-0.000216156	1.14433	not sig
PWY.5384..sucrose.degradation.IV..sucrose.phosphorylase.	0.0717243	0.0456558	-0.000238837	0.440097	-0.000424091	-3.14068e-06	-0.000202108	1.14433	not sig
PWY.6292..superpathway.of.L.cysteine.biosynthesis..mammalian.	6.01213e-06	7.6057e-07	-0.000241988	0.351792	-0.000296414	-0.000119387	-0.000228329	5.22097	p.adj < 0.05
PWY.6630..superpathway.of.L.tyrosine.biosynthesis	0.00374225	0.0014604	-0.000247643	0.404619	-0.000408879	-8.6263e-05	-0.000243955	2.42687	p.adj < 0.05
GALACTUROCAT.PWY..D.galacturonate.degradation.I	4.37056e-06	5.17797e-07	-0.000252341	0.349563	-0.000358053	-0.000169432	-0.000262647	5.35946	p.adj < 0.05
PWY.7456...beta...1.4..mannan.degradation	4.03836e-05	6.7306e-06	-0.000254237	0.365073	-0.000325162	-0.00012413	-0.000229805	4.39379	p.adj < 0.05
PWY.5695..inosine.5..phosphate.degradation	0.0717243	0.0456558	-0.000260836	0.440097	-0.000521182	-1.08151e-05	-0.000249438	1.14433	not sig
PWY.6317..D.galactose.degradation.I..Leloir.pathway.	0.124553	0.0887882	-0.000263246	0.448989	-0.000578388	4.48485e-05	-0.000261289	0.904644	not sig
PWY.621..sucrose.degradation.III..sucrose.invertase.	0.0224488	0.012126	-0.000291272	0.424816	-0.000479092	-6.22396e-05	-0.000256966	1.64881	p.adj < 0.05
CALVIN.PWY..Calvin.Benson.Bassham.cycle	0.0197928	0.0106118	-0.00030274	0.423415	-0.000532735	-6.38817e-05	-0.000295056	1.70349	p.adj < 0.05
PWY.7761..NAD.salvage.pathway.II..PNC.IV.cycle.	3.59328e-05	5.8445e-06	-0.000317816	0.364177	-0.000445484	-0.000183642	-0.000312065	4.44451	p.adj < 0.05
PWY.7357..thiamine.phosphate.formation.from.pyrithiamine.and.oxythiamine..yeast.	0.107149	0.074445	-0.000331425	0.44653	-0.000640341	4.18374e-05	-0.000312368	0.970011	not sig
RIBOSYN2.PWY..flavin.biosynthesis.I..bacteria.and.plants.	0.00472565	0.00198325	-0.000339178	0.407307	-0.000570968	-0.000123363	-0.000330611	2.32554	p.adj < 0.05
PWY.6897..thiamine.diphosphate.salvage.II	0.00105066	0.000312243	-0.000355882	0.391958	-0.000553126	-0.000164699	-0.000348969	2.97854	p.adj < 0.05
VALSYN.PWY..L.valine.biosynthesis	0.0396371	0.0231614	-0.000361417	0.431939	-0.000667802	-4.90203e-05	-0.000362919	1.4019	p.adj < 0.05
COMPLETE.ARO.PWY..superpathway.of.aromatic.amino.acid.biosynthesis	0.00496476	0.00209357	-0.000372103	0.40779	-0.000600673	-0.000107843	-0.000352362	2.3041	p.adj < 0.05
COA.PWY.1..superpathway.of.coenzyme.A.biosynthesis.III..mammals.	0.00179622	0.000591526	-0.000429664	0.397036	-0.000678488	-0.000206679	-0.000446709	2.74564	p.adj < 0.05
COA.PWY..coenzyme.A.biosynthesis.I..prokaryotic.	0.00152732	0.00048457	-0.000448081	0.395427	-0.000716331	-0.000215227	-0.000462046	2.81607	p.adj < 0.05
PWY.7383..anaerobic.energy.metabolism..invertebrates..cytosol.	2.81293e-08	1.49986e-09	-0.000452953	0.318853	-0.000593285	-0.000311866	-0.000422341	7.55084	p.adj < 0.05
PWY.6121..5.aminoimidazole.ribonucleotide.biosynthesis.I	0.00392301	0.00155187	-0.000469299	0.405147	-0.000734718	-0.000152255	-0.000433517	2.40638	p.adj < 0.05
PWY.7851..coenzyme.A.biosynthesis.II..eukaryotic.	0.000474981	0.00012876	-0.000478708	0.385248	-0.000752063	-0.000259346	-0.000494196	3.32332	p.adj < 0.05
ARO.PWY..chorismate.biosynthesis.I	0.000471126	0.000126769	-0.00057759	0.385133	-0.000832992	-0.000261836	-0.00057291	3.32686	p.adj < 0.05
PWY0.1319..CDP.diacylglycerol.biosynthesis.II	8.45396e-06	1.13738e-06	-0.000625575	0.354159	-0.000849704	-0.00035938	-0.000579851	5.07294	p.adj < 0.05
PWY.5667..CDP.diacylglycerol.biosynthesis.I	8.44993e-06	1.11987e-06	-0.000625756	0.354067	-0.000850211	-0.00036001	-0.000580345	5.07315	p.adj < 0.05
PWY.6122..5.aminoimidazole.ribonucleotide.biosynthesis.II	4.08812e-05	6.97772e-06	-0.000631125	0.365303	-0.000935561	-0.000370671	-0.000644719	4.38848	p.adj < 0.05
PWY.6277..superpathway.of.5.aminoimidazole.ribonucleotide.biosynthesis	4.08812e-05	6.97772e-06	-0.000631125	0.365303	-0.000935561	-0.000370671	-0.000644719	4.38848	p.adj < 0.05
ANAGLYCOLYSIS.PWY..glycolysis.III..from.glucose.	5.75848e-06	7.16919e-07	-0.000631459	0.351448	-0.00086256	-0.000360394	-0.000644952	5.23969	p.adj < 0.05
PWY.5941..glycogen.degradation.II	0.00712921	0.0031924	-0.000696469	0.411627	-0.00111356	-0.000212226	-0.000662697	2.14696	p.adj < 0.05
GLUTORN.PWY..L.ornithine.biosynthesis.I	0.000290167	7.28332e-05	-0.00070099	0.381112	-0.00103573	-0.000352033	-0.000682338	3.53735	p.adj < 0.05
NONMEVIPP.PWY..methylerythritol.phosphate.pathway.I	7.98669e-07	6.09426e-08	-0.000730264	0.337684	-0.000974958	-0.000456791	-0.000709322	6.09763	p.adj < 0.05
PWY.6527..stachyose.degradation	5.77426e-05	1.10152e-05	-0.000778281	0.368244	-0.00109018	-0.000432512	-0.000763032	4.2385	p.adj < 0.05
PWY.6386..UDP.N.acetylmuramoyl.pentapeptide.biosynthesis.II..lysine.containing.	1.32464e-07	8.24578e-09	-0.000853512	0.327275	-0.00109727	-0.000560244	-0.000859069	6.8779	p.adj < 0.05
PWY.6385..peptidoglycan.biosynthesis.III..mycobacteria.	2.41662e-08	1.21316e-09	-0.000870381	0.317831	-0.00113361	-0.000570903	-0.000858801	7.61679	p.adj < 0.05
PWY.6163..chorismate.biosynthesis.from.3.dehydroquinate	3.4811e-07	2.44656e-08	-0.000930838	0.332859	-0.00121189	-0.000582113	-0.000889783	6.45828	p.adj < 0.05
PWY.1042..glycolysis.IV	4.34066e-06	5.05539e-07	-0.000948038	0.349426	-0.00128305	-0.00060185	-0.000940442	5.36244	p.adj < 0.05
ARGSYN.PWY..L.arginine.biosynthesis.I..via.L.ornithine.	3.49146e-06	3.92614e-07	-0.000960218	0.347978	-0.00128777	-0.00057613	-0.000930929	5.45699	p.adj < 0.05
PWY.6151..S.adenosyl.L.methionine.salvage.I	8.59733e-07	7.04799e-08	-0.000972931	0.338465	-0.00129563	-0.000584076	-0.000947676	6.06564	p.adj < 0.05
PWY.7221..guanosine.ribonucleotides.de.novo.biosynthesis	2.59941e-06	2.54244e-07	-0.000980594	0.345519	-0.00124809	-0.000507535	-0.000837395	5.58512	p.adj < 0.05
PEPTIDOGLYCANSYN.PWY..peptidoglycan.biosynthesis.I..meso.diaminopimelate.containing.	7.66936e-09	3.69608e-10	-0.00101231	0.312201	-0.00131581	-0.000718712	-0.00100942	8.11524	p.adj < 0.05
PWY.7953..UDP.N.acetylmuramoyl.pentapeptide.biosynthesis.III..meso.diaminopimelate.containing.	3.77375e-11	1.13667e-12	-0.00102878	0.286834	-0.00125528	-0.000742513	-0.0010109	10.4232	p.adj < 0.05
PWY.6387..UDP.N.acetylmuramoyl.pentapeptide.biosynthesis.I..meso.diaminopimelate.containing.	3.57519e-10	1.36403e-11	-0.00108991	0.297357	-0.00136401	-0.000781027	-0.00108184	9.4467	p.adj < 0.05
ARGSYNBSUB.PWY..L.arginine.biosynthesis.II..acetyl.cycle.	3.38695e-06	3.74061e-07	-0.00109135	0.347702	-0.00147124	-0.000643982	-0.00106793	5.47019	p.adj < 0.05
DTDPRHAMSYN.PWY..dTDP..beta..L.rhamnose.biosynthesis	0.0018358	0.000611933	-0.00110375	0.397312	-0.00154846	-0.000414997	-0.000976735	2.73617	p.adj < 0.05
PWY.3841..folate.transformations.II..plants.	7.72066e-08	4.651e-09	-0.00110393	0.324403	-0.00130459	-0.000609112	-0.000966111	7.11235	p.adj < 0.05
PWY.5686..UMP.biosynthesis.I	1.0183e-11	2.45373e-13	-0.00126845	0.280584	-0.00159557	-0.000912281	-0.00125952	10.9921	p.adj < 0.05
PWY.7791..UMP.biosynthesis.III	5.60152e-12	8.99842e-14	-0.00127277	0.276585	-0.0015943	-0.000975378	-0.00126463	11.2517	p.adj < 0.05
PWY.7790..UMP.biosynthesis.II	6.06568e-12	1.09621e-13	-0.00127494	0.277367	-0.00159533	-0.000926959	-0.00126544	11.2171	p.adj < 0.05
PWY.7199..pyrimidine.deoxyribonucleosides.salvage	3.20915e-07	2.19099e-08	-0.00141745	0.332284	-0.00148085	-0.000681538	-0.00106064	6.49361	p.adj < 0.05
PWY0.1296..purine.ribonucleosides.degradation	1.07027e-12	1.5044e-14	-0.00159778	0.269623	-0.0020061	-0.00120995	-0.00159944	11.9705	p.adj < 0.05
TRNA.CHARGING.PWY..tRNA.charging	5.31776e-16	2.13565e-18	-0.00164759	0.237776	-0.00193426	-0.00124087	-0.00159495	15.2743	p.adj < 0.05
GLYCOGENSYNTH.PWY..glycogen.biosynthesis.I..from.ADP.D.Glucose.	3.454e-08	1.94201e-09	-0.00165625	0.320106	-0.00211105	-0.00109445	-0.00161348	7.46168	p.adj < 0.05
PWY.6700..queuosine.biosynthesis.I..de.novo.	9.24939e-16	5.57192e-18	-0.00199291	0.241039	-0.00227368	-0.00143309	-0.00187388	15.0339	p.adj < 0.05
PWY.6609..adenine.and.adenosine.salvage.III	1.61938e-15	1.30071e-17	-0.00209531	0.243957	-0.00244797	-0.00148562	-0.00197003	14.7907	p.adj < 0.05
PWY.7238..sucrose.biosynthesis.II	2.89574e-10	9.30359e-12	-0.00235397	0.295703	-0.00292463	-0.00166369	-0.00228709	9.53824	p.adj < 0.05

## Sheet: Suppl. Table 7
Supplementary Table 7. Wilcoxon test results for HUMAnN3 pathways comparing no fibrosis (F0-1) with significant to advanced fibrosis (F2-4) within the ALD cohort
pathway	adj	p.val	fc	auc.mat	ci.lower	ci.higher	estimate	log10p	significant
PWY.6608..guanosine.nucleotides.degradation.III	3.91394e-05	4.03243e-07	0.000617472	0.661118	0.000337318	0.000776925	0.00056374	4.40739	p.adj < 0.05
PWY.7220..adenosine.deoxyribonucleotides.de.novo.biosynthesis.II	0.023024	0.00408793	0.000557444	0.5913	0.000132941	0.000767408	0.000459791	1.63782	p.adj < 0.05
PWY.7222..guanosine.deoxyribonucleotides.de.novo.biosynthesis.II	0.023024	0.00408793	0.000557444	0.5913	0.000132941	0.000767408	0.000459791	1.63782	p.adj < 0.05
PWY0.1586..peptidoglycan.maturation..meso.diaminopimelate.containing.	0.0566742	0.0145734	0.000554321	0.577678	0.000125426	0.000948167	0.000508657	1.24661	not sig
PWY66.429..fatty.acid.biosynthesis.initiation..mitochondria.	0.0168064	0.00243521	0.000533689	0.596386	0.000182839	0.000910904	0.000552236	1.77453	p.adj < 0.05
PWY.7228..superpathway.of.guanosine.nucleotides.de.novo.biosynthesis.I	0.0335143	0.00690806	0.000525706	0.585894	0.000115007	0.000807	0.000472678	1.47477	p.adj < 0.05
ARGININE.SYN4.PWY..L.ornithine.biosynthesis.II	0.0374998	0.00818872	0.000451021	0.58408	0.00011753	0.000789859	0.000460448	1.42597	p.adj < 0.05
PWY.6125..superpathway.of.guanosine.nucleotides.de.novo.biosynthesis.II	0.0617521	0.0165831	0.000450454	0.576184	6.712e-05	0.000702523	0.000399008	1.20935	not sig
RHAMCAT.PWY..L.rhamnose.degradation.I	0.00436289	0.000347251	0.000449866	0.613743	0.000208831	0.000647172	0.000441813	2.36023	p.adj < 0.05
PENTOSE.P.PWY..pentose.phosphate.pathway	0.000684073	1.81489e-05	0.000442738	0.636293	0.000242773	0.00065738	0.000443741	3.1649	p.adj < 0.05
PWY.6126..superpathway.of.adenosine.nucleotides.de.novo.biosynthesis.II	0.115204	0.038323	0.000409222	0.56587	1.77609e-05	0.000716723	0.000359909	0.938532	not sig
SER.GLYSYN.PWY..superpathway.of.L.serine.and.glycine.biosynthesis.I	0.0335143	0.00683865	0.000377481	0.586001	9.70624e-05	0.000641601	0.000359737	1.47477	p.adj < 0.05
PWY.7229..superpathway.of.adenosine.nucleotides.de.novo.biosynthesis.I	0.141035	0.0541114	0.000354461	0.561246	-1.50747e-05	0.000698041	0.000331805	0.850673	not sig
PWY.5121..superpathway.of.geranylgeranyl.diphosphate.biosynthesis.II..via.MEP.	0.00934241	0.0011249	0.000350216	0.603571	0.000138028	0.000569569	0.000345375	2.02954	p.adj < 0.05
ASPASN.PWY..superpathway.of.L.aspartate.and.L.asparagine.biosynthesis	0.0241073	0.00457547	0.000348819	0.590162	8.45695e-05	0.000554998	0.000335287	1.61785	p.adj < 0.05
P461.PWY..hexitol.fermentation.to.lactate..formate..ethanol.and.acetate	0.0168064	0.0024262	0.000316718	0.596422	7.55442e-05	0.000397208	0.000225315	1.77453	p.adj < 0.05
PWY.5484..glycolysis.II..from.fructose.6.phosphate.	0.0185282	0.00276032	0.00031406	0.595177	9.64785e-05	0.00048904	0.000300393	1.73217	p.adj < 0.05
PWY.2941..L.lysine.biosynthesis.II	0.0261101	0.00506216	0.000305406	0.589131	9.95992e-05	0.000519894	0.000302441	1.58319	p.adj < 0.05
THRESYN.PWY..superpathway.of.L.threonine.biosynthesis	0.0241073	0.00454352	0.000299338	0.590233	0.000113023	0.000476165	0.00031866	1.61785	p.adj < 0.05
PWY.7392..taxadiene.biosynthesis..engineered.	0.00516012	0.000442296	0.000297089	0.611716	0.000132069	0.000450935	0.000286533	2.28734	p.adj < 0.05
PWY.6901..superpathway.of.glucose.and.xylose.degradation	0.00355831	0.000203332	0.000292712	0.618118	0.000135955	0.000445579	0.000289672	2.44876	p.adj < 0.05
CITRULBIO.PWY..L.citrulline.biosynthesis	0.0533074	0.0132725	0.000287701	0.578745	6.04866e-05	0.000496834	0.000265968	1.27321	not sig
PWY.7111..pyruvate.fermentation.to.isobutanol..engineered.	0.160163	0.0715829	0.000283597	0.557298	-1.36987e-05	0.00058645	0.000278766	0.795439	not sig
PWY.I9..L.cysteine.biosynthesis.VI..from.L.methionine.	0.0186982	0.00288422	0.000278296	0.59475	8.74463e-05	0.000456906	0.00028914	1.7282	p.adj < 0.05
PWY.6168..flavin.biosynthesis.III..fungi.	0.0580534	0.0150465	0.000275575	0.577287	4.38675e-05	0.000435413	0.000247638	1.23617	not sig
FASYN.ELONG.PWY..fatty.acid.elongation....saturated	0.113139	0.0364814	0.000273979	0.56651	-1.41971e-06	0.000409906	0.000205634	0.946389	not sig
GLYCOLYSIS..glycolysis.I..from.glucose.6.phosphate.	0.0426523	0.00961521	0.000270365	0.582337	8.03423e-05	0.000476339	0.000264932	1.37006	p.adj < 0.05
PWY.702..L.methionine.biosynthesis.II	0.000937248	2.67785e-05	0.000265891	0.633518	0.000152342	0.000366169	0.000246463	3.02815	p.adj < 0.05
ANAEROFRUCAT.PWY..homolactic.fermentation	0.0226072	0.00378063	0.000263445	0.592083	7.63281e-05	0.000429951	0.000253319	1.64575	p.adj < 0.05
PWY.7664..oleate.biosynthesis.IV..anaerobic.	0.115756	0.0387428	0.000260723	0.565728	3.36024e-05	0.000395264	0.000198843	0.936456	not sig
PWY0.845..superpathway.of.pyridoxal.5..phosphate.biosynthesis.and.salvage	0.101232	0.0314026	0.000260414	0.568431	3.25413e-05	0.000493601	0.000254036	0.994682	not sig
PWY.7117..C4.photosynthetic.carbon.assimilation.cycle..PEPCK.type	0.0118059	0.00154801	0.000253479	0.600654	0.000107491	0.000393379	0.00023422	1.9279	p.adj < 0.05
PWY.6282..palmitoleate.biosynthesis.I..from..5Z..dodec.5.enoate.	0.113668	0.036884	0.000253076	0.566368	1.29482e-05	0.000364657	0.000171477	0.944363	not sig
PWY.6519..8.amino.7.oxononanoate.biosynthesis.I	0.0760103	0.021407	0.000252821	0.573161	2.28804e-05	0.000322728	0.000200818	1.11913	not sig
PWY.5989..stearate.biosynthesis.II..bacteria.and.plants.	0.116313	0.0391666	0.000250555	0.565585	-8.26216e-06	0.000330369	0.000160329	0.934373	not sig
PWY.5030..L.histidine.degradation.III	0.123399	0.0421308	0.00024997	0.564625	2.04951e-05	0.000535845	0.000264385	0.908687	not sig
BIOTIN.BIOSYNTHESIS.PWY..biotin.biosynthesis.I	0.0484756	0.0117727	0.000245278	0.580097	3.62036e-05	0.000369662	0.000169629	1.31448	p.adj < 0.05
PWY.4041...gamma..glutamyl.cycle	0.00602072	0.000589785	0.000239749	0.609262	7.47151e-05	0.000342152	0.000197072	2.22035	p.adj < 0.05
P164.PWY..purine.nucleobases.degradation.I..anaerobic.	1.78756e-05	3.64808e-08	0.000238544	0.675096	0.000138547	0.000294182	0.000190468	4.74774	p.adj < 0.05
PWY0.1477..ethanolamine.utilization	0.0553085	0.0139964	0.0002385	0.578141	3.07267e-05	0.000303228	0.000165155	1.25721	not sig
PWY.6147..6.hydroxymethyl.dihydropterin.diphosphate.biosynthesis.I	0.280081	0.159475	0.000234329	0.544743	-0.000100899	0.000600919	0.000259599	0.552716	not sig
PWY0.862...5Z..dodecenoate.biosynthesis.I	0.150039	0.06369	0.000230766	0.55897	2.34283e-06	0.000353121	0.000159325	0.823796	not sig
PWY.4984..urea.cycle	0.115204	0.0382187	0.000221395	0.565905	-3.21079e-06	0.000404369	0.000206476	0.938532	not sig
PWY.6353..purine.nucleotides.degradation.II..aerobic.	0.0890395	0.0267119	0.000217366	0.570458	1.6265e-05	0.000319254	0.00017949	1.05042	not sig
POLYISOPRENSYN.PWY..polyisoprenoid.biosynthesis..E..coli.	0.00809429	0.000875505	0.000215317	0.605812	9.91934e-05	0.000325633	0.000215568	2.09182	p.adj < 0.05
PWY.5971..palmitate.biosynthesis..type.II.fatty.acid.synthase.	0.239049	0.127222	0.000213487	0.548371	-7.775e-05	0.000314983	0.000119245	0.621513	not sig
PWY.7208..superpathway.of.pyrimidine.nucleobases.salvage	0.201534	0.10488	0.000210932	0.551572	-4.646e-05	0.000407134	0.000181273	0.695651	not sig
PWY.8004..Entner.Doudoroff.pathway.I	0.00508925	0.000425835	0.000207638	0.612036	9.21008e-05	0.000307626	0.000192388	2.29335	p.adj < 0.05
PWY.6606..guanosine.nucleotides.degradation.II	0.0139526	0.00193102	0.000202677	0.598592	4.65566e-05	0.000247291	0.00013083	1.85535	p.adj < 0.05
PYRIDOXSYN.PWY..pyridoxal.5..phosphate.biosynthesis.I	0.199899	0.103213	0.000193276	0.551821	-4.7229e-05	0.000417177	0.00019067	0.69919	not sig
P441.PWY..superpathway.of.N.acetylneuraminate.degradation	0.0230156	0.00394554	0.000193245	0.591656	2.8948e-05	0.000256703	0.000153158	1.63798	p.adj < 0.05
PWY.6859..all.trans.farnesol.biosynthesis	0.00174887	6.45156e-05	0.000192692	0.627045	6.94731e-05	0.000251382	0.000185368	2.75724	p.adj < 0.05
PWY.8187..L.arginine.degradation.XIII..reductive.Stickland.reaction.	0.178616	0.0860274	0.000192343	0.554595	-2.9579e-05	0.000354125	0.000173348	0.748079	not sig
PWY.6902..chitin.degradation.II..Vibrio.	0.191167	0.096754	0.000188334	0.552817	-4.08403e-05	0.000345459	0.000156237	0.718587	not sig
GLCMANNANAUT.PWY..superpathway.of.N.acetylglucosamine..N.acetylmannosamine.and.N.acetylneuraminate.degradation	0.0483723	0.0115501	0.000184723	0.58031	1.96324e-05	0.000318701	0.000196652	1.3154	p.adj < 0.05
PWY.5659..GDP.mannose.biosynthesis	0.110769	0.0354913	0.000176438	0.566866	-5.57052e-06	0.000342548	0.000175521	0.955582	not sig
LACTOSECAT.PWY..lactose.and.galactose.degradation.I	0.341452	0.217415	0.000174077	0.53923	-7.7007e-05	0.000315076	0.000122095	0.46667	not sig
PWY.6731..starch.degradation.III	0.183707	0.0914787	0.000173389	0.55367	-1.93473e-05	0.000334157	0.000192769	0.735874	not sig
PWY3O.4107..NAD.salvage.pathway.V..PNC.V.cycle.	0.0180727	0.00265558	0.000173067	0.595391	1.54509e-05	0.000184652	0.000104553	1.74298	p.adj < 0.05
PWY.7282..4.amino.2.methyl.5.diphosphomethylpyrimidine.biosynthesis.II	0.155615	0.0679624	0.000171481	0.558045	1.49489e-06	0.000359059	0.00015652	0.807949	not sig
GLUCOSE1PMETAB.PWY..glucose.and.glucose.1.phosphate.degradation	0.60337	0.498703	0.000171158	0.520984	-1.4892e-05	0.000174975	2.80222e-05	0.219417	not sig
PWY0.1298..superpathway.of.pyrimidine.deoxyribonucleosides.degradation	0.0557263	0.0142159	0.000166919	0.577963	-7.07185e-06	0.000155869	9.39883e-05	1.25394	not sig
PWY4FS.8..phosphatidylglycerol.biosynthesis.II..non.plastidic.	0.332222	0.204757	0.000166435	0.540333	-8.52934e-05	0.00036859	0.00015003	0.478571	not sig
PWY4FS.7..phosphatidylglycerol.biosynthesis.I..plastidic.	0.332222	0.204757	0.000166434	0.540333	-8.5414e-05	0.000368544	0.000149847	0.478571	not sig
PYRIDNUCSAL.PWY..NAD.salvage.pathway.I..PNC.VI.cycle.	0.0186982	0.00290012	0.000164625	0.594537	3.85919e-05	0.000190347	0.000100599	1.7282	p.adj < 0.05
PWY.7345..superpathway.of.anaerobic.sucrose.degradation	0.128145	0.045766	0.000163503	0.563523	-4.75574e-06	0.000271008	0.000143102	0.892299	not sig
PWY.7234..inosine.5..phosphate.biosynthesis.III	0.343693	0.219928	0.000163384	0.539017	-7.17609e-05	0.000386185	0.000149361	0.46383	not sig
FOLSYN.PWY..superpathway.of.tetrahydrofolate.biosynthesis.and.salvage	0.00174887	7.05588e-05	0.000162053	0.626369	5.85478e-05	0.00019975	0.000153832	2.75724	p.adj < 0.05
PWY.241..C4.photosynthetic.carbon.assimilation.cycle..NADP.ME.type	0.0426523	0.00977256	0.000161279	0.58216	3.33485e-05	0.000290515	0.000161031	1.37006	p.adj < 0.05
PWY.1861..formaldehyde.assimilation.II..assimilatory.RuMP.Cycle.	0.240039	0.129116	0.000160369	0.548264	-1.40022e-05	0.000328947	0.000130726	0.619719	not sig
PWY.6124..inosine.5..phosphate.biosynthesis.II	0.464868	0.342485	0.000153763	0.530196	-0.000151069	0.000434199	0.00015115	0.33267	not sig
PWY.6270..isoprene.biosynthesis.I	0.297938	0.173877	0.000152542	0.543249	-8.36387e-05	0.000414529	0.00018339	0.525874	not sig
GLYCOLYSIS.E.D..superpathway.of.glycolysis.and.the.Entner.Doudoroff.pathway	0.0650299	0.0177837	0.000151547	0.575366	2.30824e-05	0.000244741	0.000125462	1.18689	not sig
SALVADEHYPOX.PWY..adenosine.nucleotides.degradation.II	0.379916	0.259206	0.000148263	0.535887	-5.34243e-05	0.000284787	0.000106639	0.420313	not sig
GALACTARDEG.PWY..D.galactarate.degradation.I	0.00400531	0.000268472	0.000148249	0.615842	4.45229e-05	8.22093e-05	6.23459e-05	2.39736	p.adj < 0.05
GLUCARGALACTSUPER.PWY..superpathway.of.D.glucarate.and.D.galactarate.degradation	0.00400531	0.000268472	0.000148249	0.615842	4.45229e-05	8.22093e-05	6.23459e-05	2.39736	p.adj < 0.05
GLUCONEO.PWY..gluconeogenesis.I	0.146347	0.0607102	0.000147837	0.559646	-1.6852e-05	0.000323082	0.000151666	0.834616	not sig
PWY.622..starch.biosynthesis	0.10018	0.0308717	0.000145548	0.568395	6.61615e-07	0.000178487	9.42484e-05	0.999221	not sig
HEXITOLDEGSUPER.PWY..superpathway.of.hexitol.degradation..bacteria.	0.0469412	0.0110168	0.000144943	0.579705	5.62361e-05	0.00011554	2.0959e-05	1.32845	p.adj < 0.05
PWY.5981..CDP.diacylglycerol.biosynthesis.III	0.030431	0.00596199	0.000144503	0.587317	1.14236e-05	0.000132375	3.91828e-05	1.51668	p.adj < 0.05
PWY.5897..superpathway.of.menaquinol.11.biosynthesis	0.162225	0.0754842	0.000139308	0.556356	-2.67737e-05	0.000116074	4.4912e-05	0.789882	not sig
PWY.5898..superpathway.of.menaquinol.12.biosynthesis	0.162225	0.0754842	0.000139308	0.556356	-2.67737e-05	0.000116074	4.4912e-05	0.789882	not sig
PWY.5899..superpathway.of.menaquinol.13.biosynthesis	0.162225	0.0754842	0.000139308	0.556356	-2.67737e-05	0.000116074	4.4912e-05	0.789882	not sig
PWY.6285..superpathway.of.fatty.acids.biosynthesis..E..coli.	0.00535765	0.000480406	0.000139288	0.602451	2.50364e-06	7.92578e-05	1.64001e-05	2.27103	p.adj < 0.05
PWY.5100..pyruvate.fermentation.to.acetate.and.lactate.II	0.491717	0.36929	0.000136733	0.52856	-0.000192622	0.000437279	0.000134467	0.308284	not sig
PWY.5838..superpathway.of.menaquinol.8.biosynthesis.I	0.182713	0.0898651	0.000133106	0.553759	2.63913e-06	0.000135769	4.19712e-05	0.73823	not sig
PWY.5497..purine.nucleobases.degradation.II..anaerobic.	0.00268562	0.000142502	0.000132684	0.620945	3.93594e-05	0.00018311	0.000112179	2.57096	p.adj < 0.05
DAPLYSINESYN.PWY..L.lysine.biosynthesis.I	0.33885	0.211222	0.000129834	0.539764	-8.29879e-05	0.000232576	0.000124138	0.469992	not sig
PWY.7560..methylerythritol.phosphate.pathway.II	0.398442	0.28007	0.000126115	0.534358	-0.000100305	0.00037966	0.00012431	0.399635	not sig
METH.ACETATE.PWY..methanogenesis.from.acetate	0.272929	0.153264	0.000125256	0.545419	-3.6149e-05	0.000244135	8.55489e-05	0.56395	not sig
PWY66.409..superpathway.of.purine.nucleotide.salvage	0.272929	0.152621	0.000124731	0.54549	-4.48983e-05	0.000264348	0.000133707	0.56395	not sig
PWY.8131..5..deoxyadenosine.degradation.II	0.0372325	0.00805439	0.000120398	0.584258	2.72517e-05	0.000157171	9.98952e-05	1.42908	p.adj < 0.05
PWY.6123..inosine.5..phosphate.biosynthesis.I	0.539497	0.42279	0.000119913	0.525501	-0.000182997	0.000401972	0.000123411	0.268011	not sig
PWY.5913..partial.TCA.cycle..obligate.autotrophs.	0.0422511	0.00939872	0.000119322	0.582586	8.51188e-06	0.000216679	0.000120511	1.37416	p.adj < 0.05
PWY.7013...S..propane.1.2.diol.degradation	0.156485	0.0689811	0.000118863	0.557832	-7.95428e-06	0.000173332	8.07536e-05	0.805527	not sig
MET.SAM.PWY..superpathway.of.S.adenosyl.L.methionine.biosynthesis	0.137234	0.0516874	0.000118536	0.561744	1.16263e-05	9.0409e-05	7.73353e-05	0.862538	not sig
PWY.5347..superpathway.of.L.methionine.biosynthesis..transsulfuration.	0.137234	0.052093	0.000117326	0.561638	1.21022e-05	9.0323e-05	7.94354e-05	0.862538	not sig
PWY.6612..superpathway.of.tetrahydrofolate.biosynthesis	0.00176683	7.67732e-05	0.00011732	0.625729	7.19867e-05	0.000159907	0.000112049	2.7528	p.adj < 0.05
PWY.5384..sucrose.degradation.IV..sucrose.phosphorylase.	0.465126	0.343624	0.000116622	0.530125	-0.000124815	0.000336778	0.000120312	0.332429	not sig
PWY.841..superpathway.of.purine.nucleotides.de.novo.biosynthesis.I	0.405112	0.287102	0.000114672	0.53386	-8.01904e-05	0.000317573	0.00011054	0.392425	not sig
COLANSYN.PWY..colanic.acid.building.blocks.biosynthesis	0.0820051	0.0236548	0.000111804	0.571952	3.71046e-05	0.000206275	0.00012403	1.08616	not sig
PWY0.1297..superpathway.of.purine.deoxyribonucleosides.degradation	0.161989	0.0737217	0.000109603	0.556871	-1.38915e-05	0.000214975	9.7686e-05	0.790513	not sig
METSYN.PWY..superpathway.of.L.homoserine.and.L.methionine.biosynthesis	0.137234	0.0518223	0.000108861	0.561709	-1.05691e-05	6.29656e-05	6.02121e-05	0.862538	not sig
P161.PWY..acetylene.degradation..anaerobic.	0.0603451	0.0160099	0.000108375	0.576593	2.92327e-05	7.93433e-05	5.16399e-06	1.21936	not sig
PWY.6305..superpathway.of.putrescine.biosynthesis	0.172723	0.0814267	0.000106754	0.555413	-1.03766e-05	0.000204897	8.95473e-05	0.762649	not sig
PWY.5723..Rubisco.shunt	0.222413	0.116654	0.000105471	0.546557	7.22339e-06	3.20897e-05	1.1658e-05	0.652839	not sig
PWY.5861..superpathway.of.demethylmenaquinol.8.biosynthesis.I	0.173623	0.0832682	0.000105298	0.554898	7.9983e-06	9.32687e-05	6.21288e-05	0.760392	not sig
PWY.7198..pyrimidine.deoxyribonucleotides.de.novo.biosynthesis.IV	0.173623	0.0832026	0.000105013	0.555093	-6.97004e-06	0.000249702	0.000117203	0.760392	not sig
GALACTITOLCAT.PWY..galactitol.degradation	0.0527343	0.0130221	0.000104581	0.577856	-1.03245e-05	6.30018e-05	9.4365e-05	1.27791	not sig
PWY.5136..fatty.acid..beta..oxidation.II..plant.peroxisome.	0.0947879	0.0290167	0.000104247	0.569427	-1.58465e-05	7.67039e-05	5.61961e-05	1.02325	not sig
PWY.6936..seleno.amino.acid.biosynthesis..plants.	0.502357	0.378305	0.000104118	0.528027	-0.000171905	0.000444625	0.000128995	0.298988	not sig
PWY.7663..gondoate.biosynthesis..anaerobic.	0.574929	0.459943	0.000101671	0.52351	-0.00022028	0.000446029	0.00013442	0.240386	not sig
PWY0.781..aspartate.superpathway	0.128251	0.0463275	0.000100239	0.563185	1.24718e-05	0.000115141	4.10994e-05	0.891939	not sig
P4.PWY..superpathway.of.L.lysine..L.threonine.and.L.methionine.biosynthesis.I	0.124851	0.0440397	0.000100141	0.56386	-2.28573e-05	9.3771e-05	3.02689e-05	0.903608	not sig
HEMESYN2.PWY..heme.b.biosynthesis.II..oxygen.independent.	0.365304	0.243039	9.8288e-05	0.537132	4.70836e-06	7.62403e-05	-4.77344e-06	0.437346	not sig
PWY.5265..peptidoglycan.biosynthesis.II..staphylococci.	0.0335143	0.00684256	9.68661e-05	0.583725	3.90159e-05	8.57631e-05	2.07569e-05	1.47477	p.adj < 0.05
PYRIDNUCSYN.PWY..NAD.de.novo.biosynthesis.I..from.aspartate.	0.575631	0.464029	9.68434e-05	0.523296	-0.000130522	0.00027121	8.62519e-05	0.239855	not sig
FUC.RHAMCAT.PWY..superpathway.of.fucose.and.rhamnose.degradation	0.0820051	0.0239321	9.65463e-05	0.57181	3.03897e-05	0.000126636	9.89293e-05	1.08616	not sig
PWY.5676..acetyl.CoA.fermentation.to.butanoate.II	0.33885	0.213683	9.53327e-05	0.53955	-5.8925e-05	0.000181927	8.37107e-05	0.469992	not sig
PWY.5840..superpathway.of.menaquinol.7.biosynthesis	0.187493	0.0937466	9.4999e-05	0.553066	-2.57109e-05	0.000104472	6.85653e-05	0.727014	not sig
PWY.7237..myo...chiro..and.scyllo.inositol.degradation	0.75509	0.670335	9.33684e-05	0.513551	-0.000341604	0.000521469	7.25082e-05	0.122001	not sig
PWY4LZ.257..superpathway.of.fermentation..Chlamydomonas.reinhardtii.	0.144619	0.0564578	9.08012e-05	0.560659	1.25421e-05	4.32399e-05	1.02588e-05	0.839773	not sig
SULFATE.CYS.PWY..superpathway.of.sulfate.assimilation.and.cysteine.biosynthesis	0.366382	0.245706	8.95927e-05	0.536901	-2.48577e-05	9.33731e-05	5.10699e-05	0.436066	not sig
PWY.6961..L.ascorbate.degradation.II..bacterial..aerobic.	0.00257923	0.000131593	8.84703e-05	0.619967	1.88743e-05	4.07131e-05	9.97089e-06	2.58851	p.adj < 0.05
PWY0.301..L.ascorbate.degradation.I..bacterial..anaerobic.	0.0100611	0.00125251	8.75222e-05	0.601472	2.97933e-05	5.49393e-05	4.64496e-05	1.99735	p.adj < 0.05
PWY.5850..superpathway.of.menaquinol.6.biosynthesis	0.366382	0.245999	8.39957e-05	0.534518	-3.83687e-05	1.18462e-05	4.79683e-05	0.436066	not sig
PWY.5896..superpathway.of.menaquinol.10.biosynthesis	0.368126	0.248933	8.33987e-05	0.534304	-3.87636e-05	1.16527e-05	4.77719e-05	0.434004	not sig
PWY.5845..superpathway.of.menaquinol.9.biosynthesis	0.303184	0.181911	8.32171e-05	0.542111	-4.24309e-05	7.7656e-05	6.40348e-05	0.518293	not sig
PWY.5837..2.carboxy.1.4.naphthoquinol.biosynthesis	0.155006	0.0673801	8.31338e-05	0.557992	1.38499e-05	9.02664e-05	2.73179e-05	0.809652	not sig
HEME.BIOSYNTHESIS.II..heme.b.biosynthesis.I..aerobic.	0.448367	0.322937	8.28863e-05	0.531441	-1.31053e-05	5.64245e-05	1.9088e-05	0.348367	not sig
PWY0.166..superpathway.of.pyrimidine.deoxyribonucleotides.de.novo.biosynthesis..E..coli.	0.0553085	0.0139325	8.20014e-05	0.571045	3.42673e-05	2.34256e-05	4.6922e-05	1.25721	not sig
PWY.7196..superpathway.of.pyrimidine.ribonucleosides.salvage	0.00215857	0.000101488	8.08798e-05	0.61561	2.70354e-05	8.47584e-05	2.31731e-05	2.66583	p.adj < 0.05
PWY.7328..superpathway.of.UDP.glucose.derived.O.antigen.building.blocks.biosynthesis	0.349583	0.225445	7.83969e-05	0.538555	-5.36422e-05	0.000220954	8.48664e-05	0.45645	not sig
FAO.PWY..fatty.acid..beta..oxidation.I..generic.	0.160921	0.072907	7.73706e-05	0.550398	2.70777e-05	1.34504e-05	3.13458e-05	0.793388	not sig
FUCCAT.PWY..fucose.degradation	0.144619	0.0566753	7.70769e-05	0.560606	1.93586e-05	0.000119175	5.64319e-05	0.839773	not sig
PWY.5345..superpathway.of.L.methionine.biosynthesis..by.sulfhydrylation.	0.43319	0.309422	7.67592e-05	0.532313	-5.90217e-05	9.68073e-05	2.31888e-05	0.363321	not sig
PWY.6906..chitin.derivatives.degradation	0.182864	0.0906855	7.6156e-05	0.553795	1.21203e-05	0.000134975	4.76191e-05	0.737872	not sig
P41.PWY..pyruvate.fermentation.to.acetate.and..S..lactate.I	0.682165	0.584713	7.14456e-05	0.517392	-0.000250978	0.000402669	8.65179e-05	0.166111	not sig
PWY.7197..pyrimidine.deoxyribonucleotide.phosphorylation	0.60337	0.498147	7.13522e-05	0.521554	-0.000130445	0.000280202	7.76141e-05	0.219417	not sig
GLUCARDEG.PWY..D.glucarate.degradation.I	0.0484756	0.0116793	7.10801e-05	0.580168	3.5879e-05	5.66146e-05	4.36057e-05	1.31448	p.adj < 0.05
HOMOSER.METSYN.PWY..L.methionine.biosynthesis.I	0.137234	0.0512845	7.06399e-05	0.561851	1.84778e-06	3.44496e-05	3.19422e-05	0.862538	not sig
P124.PWY..Bifidobacterium.shunt	0.521315	0.402158	6.89612e-05	0.52664	-3.95779e-05	0.000143359	1.62632e-05	0.282899	not sig
ARG.POLYAMINE.SYN..superpathway.of.arginine.and.polyamine.biosynthesis	0.634359	0.532085	6.80385e-05	0.519882	-4.6238e-05	0.000156376	3.09564e-05	0.197665	not sig
ORNDEG.PWY..superpathway.of.ornithine.degradation	0.368126	0.248958	6.7971e-05	0.536456	4.10825e-06	2.57143e-05	1.55734e-05	0.434004	not sig
GOLPDLCAT.PWY..superpathway.of.glycerol.degradation.to.1.3.propanediol	0.150827	0.0643325	6.70438e-05	0.558828	-8.60398e-07	0.000104347	6.44159e-05	0.82152	not sig
HSERMETANA.PWY..L.methionine.biosynthesis.III	0.72943	0.634849	6.66854e-05	0.515116	-0.000182777	0.000297179	6.04037e-05	0.137016	not sig
PWY.6470..peptidoglycan.biosynthesis.V...beta..lactam.resistance.	0.468223	0.348779	6.64643e-05	0.529805	-7.27665e-05	0.000194376	5.99544e-05	0.329547	not sig
SO4ASSIM.PWY..assimilatory.sulfate.reduction.I	0.338958	0.214443	6.54902e-05	0.539462	-1.13019e-05	4.64126e-05	2.44258e-05	0.469854	not sig
PWY.6531..mannitol.cycle	0.0820051	0.0238275	6.5181e-05	0.571845	9.42823e-06	3.97895e-05	4.08724e-05	1.08616	not sig
PWY.5862..superpathway.of.demethylmenaquinol.9.biosynthesis	0.305234	0.183763	6.43523e-05	0.541933	7.40833e-06	5.63323e-05	1.83038e-05	0.515367	not sig
KETOGLUCONMET.PWY..ketogluconate.metabolism	0.275753	0.155885	6.4288e-05	0.544103	5.51794e-06	1.77785e-05	2.47617e-05	0.559481	not sig
PWY.5860..superpathway.of.demethylmenaquinol.6.biosynthesis.I	0.368126	0.249424	6.39445e-05	0.534269	7.23117e-06	5.77859e-05	4.61231e-05	0.434004	not sig
PWY.561..superpathway.of.glyoxylate.cycle.and.fatty.acid.degradation	0.187918	0.0943425	6.33223e-05	0.547837	-3.69056e-05	6.74147e-06	2.86145e-05	0.726031	not sig
POLYAMSYN.PWY..superpathway.of.polyamine.biosynthesis.I	0.595149	0.488265	6.24353e-05	0.522052	-2.70307e-05	0.000108771	3.07984e-05	0.225375	not sig
TCA..TCA.cycle.I..prokaryotic.	0.448367	0.324391	6.22863e-05	0.528845	-5.40832e-05	6.78142e-06	3.33339e-06	0.348367	not sig
TCA.GLYOX.BYPASS..superpathway.of.glyoxylate.bypass.and.TCA	0.245035	0.134019	5.93949e-05	0.541667	-1.13933e-05	3.59282e-05	4.82432e-05	0.610772	not sig
PWY.5918..superpathway.of.heme.b.biosynthesis.from.glutamate	0.303126	0.181257	5.74349e-05	0.542467	3.58558e-06	3.75837e-05	2.99568e-05	0.518377	not sig
GLYOXYLATE.BYPASS..glyoxylate.cycle	0.301646	0.179141	5.66536e-05	0.540653	1.81336e-05	7.63453e-06	2.18944e-05	0.520502	not sig
P185.PWY..formaldehyde.assimilation.III..dihydroxyacetone.cycle.	0.144619	0.0581429	5.57917e-05	0.56025	-1.30048e-06	0.000100412	2.87269e-05	0.839773	not sig
PWY.7118..chitin.deacetylation	0.244784	0.133382	5.51707e-05	0.544708	-4.22035e-06	2.20661e-05	2.72597e-05	0.611217	not sig
PWY.6803..phosphatidylcholine.acyl.editing	0.295964	0.169726	5.35504e-05	0.540902	-5.09659e-06	5.31992e-05	4.3057e-05	0.528762	not sig
PRPP.PWY..superpathway.of.histidine..purine..and.pyrimidine.biosynthesis	0.143919	0.0558054	5.27076e-05	0.548638	-2.76818e-05	7.7542e-05	5.27669e-05	0.841881	not sig
HEME.BIOSYNTHESIS.II.1..heme.b.biosynthesis.V..aerobic.	0.102292	0.032149	5.25376e-05	0.56555	-3.34165e-06	5.63005e-05	7.08811e-06	0.990158	not sig
PWY.5188..tetrapyrrole.biosynthesis.I..from.glutamate.	0.733704	0.646858	5.2514e-05	0.514582	-0.000156424	0.000282166	4.69455e-05	0.134479	not sig
PWY.6471..peptidoglycan.biosynthesis.IV..Enterococcus.faecium.	0.00928096	0.00109856	5.2301e-05	0.580239	6.46172e-06	4.01861e-05	3.84134e-05	2.03241	p.adj < 0.05
PWY.6284..superpathway.of.unsaturated.fatty.acids.biosynthesis..E..coli.	0.608854	0.506965	5.07941e-05	0.521056	-5.00299e-05	5.75503e-05	1.31949e-05	0.215486	not sig
PHOSLIPSYN.PWY..superpathway.of.phospholipid.biosynthesis.I..bacteria.	0.663588	0.563373	5.02188e-05	0.518388	-0.000166471	0.000259486	6.07914e-05	0.178101	not sig
PWY.822..fructan.biosynthesis	0.0187403	0.0029449	5.00384e-05	0.589486	2.14256e-05	1.37857e-05	3.26223e-05	1.72722	p.adj < 0.05
PWY.6588..pyruvate.fermentation.to.acetone	0.173623	0.0826071	4.99183e-05	0.5552	7.07884e-06	7.87656e-05	3.35824e-05	0.760392	not sig
PWY.7858...5Z..dodecenoate.biosynthesis.II	0.00680887	0.000680887	4.86116e-05	0.601295	2.86482e-05	6.45793e-05	5.89561e-05	2.16692	p.adj < 0.05
PWY.7323..superpathway.of.GDP.mannose.derived.O.antigen.building.blocks.biosynthesis	0.575396	0.462665	4.82589e-05	0.523367	-5.26846e-05	0.000159788	4.0919e-05	0.240033	not sig
DENOVOPURINE2.PWY..superpathway.of.purine.nucleotides.de.novo.biosynthesis.II	0.136061	0.0499817	4.77622e-05	0.549847	-3.28046e-05	6.93251e-05	4.9923e-05	0.866266	not sig
PWY0.1415..superpathway.of.heme.b.biosynthesis.from.uroporphyrinogen.III	0.0849542	0.0251395	4.77568e-05	0.566439	-8.27108e-06	7.24572e-05	5.01664e-05	1.07082	not sig
PWY.5189..tetrapyrrole.biosynthesis.II..from.glycine.	0.124851	0.0443348	4.58304e-05	0.563878	7.05606e-06	1.06789e-05	9.31386e-06	0.903608	not sig
PWY.6572..chondroitin.sulfate.degradation.I..bacterial.	0.387697	0.267432	4.51023e-05	0.534998	-2.34022e-05	6.1961e-05	1.96139e-05	0.411508	not sig
P125.PWY..superpathway.of..R.R..butanediol.biosynthesis	0.0107297	0.00137953	4.3344e-05	0.599979	3.23269e-05	4.4365e-05	2.11009e-05	1.96941	p.adj < 0.05
PWY.621..sucrose.degradation.III..sucrose.invertase.	0.714289	0.616621	4.19435e-05	0.515934	-0.000169929	0.000295767	3.62645e-05	0.146126	not sig
PWY.5675..nitrate.reduction.V..assimilatory.	0.158266	0.0704122	4.17966e-05	0.554275	-4.00693e-05	7.17966e-05	3.42534e-05	0.800612	not sig
COBALSYN.PWY..superpathway.of.adenosylcobalamin.salvage.from.cobinamide.I	0.808625	0.740952	4.08959e-05	0.510528	-0.000189604	0.000277184	4.50604e-05	0.0922529	not sig
NAD.BIOSYNTHESIS.II..NAD.salvage.pathway.III..to.nicotinamide.riboside.	0.00944432	0.00115645	4.08012e-05	0.601508	1.62565e-05	1.65784e-05	4.56435e-05	2.02483	p.adj < 0.05
P105.PWY..TCA.cycle.IV..2.oxoglutarate.decarboxylase.	0.178962	0.0869245	4.03141e-05	0.554222	-7.47947e-06	2.78075e-05	2.89377e-05	0.747239	not sig
PWY.7316..dTDP.N.acetylviosamine.biosynthesis	0.124851	0.0442715	4.03116e-05	0.561886	-3.63031e-05	4.27114e-05	4.71293e-05	0.903608	not sig
PWY.7204..pyridoxal.5..phosphate.salvage.II..plants.	0.0341775	0.00725401	3.97872e-05	0.575597	3.04563e-06	7.10609e-06	4.50896e-05	1.46626	p.adj < 0.05
PWY.821..superpathway.of.sulfur.amino.acid.biosynthesis..Saccharomyces.cerevisiae.	0.464868	0.341932	3.97292e-05	0.529414	-2.96145e-05	1.536e-05	2.14931e-05	0.33267	not sig
PWY.5138..fatty.acid..beta..oxidation.IV..unsaturated..even.number.	0.145218	0.0589764	3.70133e-05	0.553066	2.27651e-05	4.00082e-05	2.19601e-05	0.837979	not sig
NAGLIPASYN.PWY..lipid.IVA.biosynthesis..E..coli.	0.871219	0.832103	3.69302e-05	0.506758	-0.000157168	0.000174785	2.09239e-05	0.0598727	not sig
PWY.8073..lipid.IVA.biosynthesis..P..putida.	0.871219	0.832103	3.69302e-05	0.506758	-0.000157168	0.000174785	2.09239e-05	0.0598727	not sig
HISDEG.PWY..L.histidine.degradation.I	0.892935	0.860133	3.67015e-05	0.50562	-0.00029793	0.000333408	4.24442e-05	0.0491802	not sig
METHGLYUT.PWY..superpathway.of.methylglyoxal.degradation	0.00928096	0.00109477	3.64046e-05	0.603571	-1.29389e-05	5.62447e-05	4.4049e-05	2.03241	p.adj < 0.05
PWY.8178..pentose.phosphate.pathway..non.oxidative.branch..II	0.871219	0.829486	3.59384e-05	0.506864	-0.000300643	0.000372299	5.8003e-05	0.0598727	not sig
NONOXIPENT.PWY..pentose.phosphate.pathway..non.oxidative.branch..I	0.896301	0.870692	3.49333e-05	0.505193	-0.000297817	0.000346648	5.16109e-05	0.0475463	not sig
PWY.6630..superpathway.of.L.tyrosine.biosynthesis	0.667333	0.567914	3.3481e-05	0.518175	-0.000114241	0.000203694	4.03981e-05	0.175658	not sig
PWY.6549..L.glutamine.biosynthesis.III	0.573618	0.456553	3.34461e-05	0.523688	-3.86296e-05	0.000118844	3.27034e-05	0.241377	not sig
PWY0.1241..ADP.L.glycero..beta..D.manno.heptose.biosynthesis	0.644424	0.543157	3.305e-05	0.519348	-5.15654e-05	8.98602e-05	2.37967e-05	0.190828	not sig
PWY.5920..superpathway.of.heme.b.biosynthesis.from.glycine	0.162225	0.0751635	3.24668e-05	0.550505	2.06578e-05	3.56188e-05	1.40333e-05	0.789882	not sig
PWY.5104..L.isoleucine.biosynthesis.IV	0.178962	0.0867483	3.1585e-05	0.548798	-2.44101e-05	4.63419e-06	1.12166e-05	0.747239	not sig
P108.PWY..pyruvate.fermentation.to.propanoate.I	0.173623	0.0832102	3.15051e-05	0.553706	-2.3056e-05	3.93401e-05	3.59442e-05	0.760392	not sig
PWY0.162..superpathway.of.pyrimidine.ribonucleotides.de.novo.biosynthesis	0.72943	0.635646	3.0115e-05	0.51508	-0.000118921	0.000210027	3.73289e-05	0.137016	not sig
RUMP.PWY..formaldehyde.oxidation.I	0.468869	0.350216	3.00517e-05	0.529716	9.90725e-07	7.67463e-05	2.33833e-05	0.328949	not sig
PWY.6823..molybdopterin.biosynthesis	0.813303	0.748571	3.00009e-05	0.510208	-0.000310525	0.000405159	4.48813e-05	0.0897476	not sig
PPGPPMET.PWY..ppGpp.metabolism	0.539497	0.421819	2.90284e-05	0.525555	-2.50809e-05	9.64789e-05	1.50902e-05	0.268011	not sig
PWY.7187..pyrimidine.deoxyribonucleotides.de.novo.biosynthesis.II	0.128158	0.0460322	2.78281e-05	0.550736	-3.75526e-06	9.02945e-06	4.82552e-05	0.892255	not sig
PWY.7385..1.3.propanediol.biosynthesis..engineered.	0.343693	0.220244	2.73532e-05	0.534091	-1.80202e-05	1.53537e-05	1.37848e-05	0.46383	not sig
PWY.5656..mannosylglycerate.biosynthesis.I	0.0388501	0.00856288	2.62122e-05	0.573873	3.14954e-05	2.77437e-05	2.8771e-05	1.41061	p.adj < 0.05
PWY66.391..fatty.acid..beta..oxidation.VI..mammalian.peroxisome.	0.123399	0.0423593	2.6074e-05	0.564163	7.15442e-06	1.2201e-05	-4.8948e-06	0.908687	not sig
PWY0.42..2.methylcitrate.cycle.I	0.0345537	0.00740437	2.538e-05	0.573784	-3.11229e-05	3.56461e-05	3.1875e-05	1.46151	p.adj < 0.05
PWY.6293..superpathway.of.L.cysteine.biosynthesis..fungi.	0.143919	0.0557588	2.53785e-05	0.557761	7.66156e-06	1.21519e-05	6.69996e-06	0.841881	not sig
PWY0.1338..polymyxin.resistance	0.0666145	0.018353	2.46586e-05	0.562135	1.65106e-05	3.74017e-05	3.54768e-05	1.17643	not sig
PWY.5022..4.aminobutanoate.degradation.V	0.504177	0.382557	2.41961e-05	0.527778	-2.44071e-05	6.82443e-05	1.8107e-05	0.297417	not sig
PWY.5005..biotin.biosynthesis.II	0.689347	0.592684	2.33566e-05	0.517019	-2.70364e-05	4.94373e-05	-3.97987e-07	0.161562	not sig
PWY.5910..superpathway.of.geranylgeranyldiphosphate.biosynthesis.I..via.mevalonate.	0.0218961	0.00357488	2.32501e-05	0.582835	3.65928e-05	8.2469e-05	1.87576e-05	1.65963	p.adj < 0.05
PWY.7184..pyrimidine.deoxyribonucleotides.de.novo.biosynthesis.I	0.584754	0.47735	2.26826e-05	0.522585	-4.25372e-05	6.4519e-05	9.55324e-06	0.233027	not sig
AST.PWY..L.arginine.degradation.II..AST.pathway.	0.162225	0.0749421	2.26062e-05	0.547197	6.31673e-06	8.49582e-06	2.81721e-05	0.789882	not sig
PWY.6478..GDP.D.glycero..alpha..D.manno.heptose.biosynthesis	0.0922523	0.0280522	2.12201e-05	0.565087	3.01659e-07	2.63873e-05	-8.93599e-06	1.03502	not sig
PWY.7942..5.oxo.L.proline.metabolism	0.151245	0.0651278	2.00786e-05	0.551394	1.48979e-06	2.77348e-05	2.49294e-05	0.82032	not sig
PWY.6992..1.5.anhydrofructose.degradation	0.35837	0.234038	1.97218e-05	0.535407	3.20633e-05	1.47564e-05	8.16752e-06	0.445668	not sig
PWY.5677..succinate.fermentation.to.butanoate	0.00718527	0.000747854	1.89104e-05	0.603713	-4.72603e-08	4.8206e-06	2.73867e-05	2.14356	p.adj < 0.05
P621.PWY..nylon.6.oligomer.degradation	0.00826515	0.000910853	1.88942e-05	0.593381	-1.63385e-05	3.7619e-05	3.66221e-05	2.08275	p.adj < 0.05
PWY0.1277..3.phenylpropanoate.and.3..3.hydroxyphenyl.propanoate.degradation	0.451811	0.329177	1.83363e-05	0.52319	2.21972e-06	7.03264e-05	2.03877e-05	0.345043	not sig
PWY.5464..superpathway.of.cytosolic.glycolysis..plants...pyruvate.dehydrogenase.and.TCA.cycle	0.119982	0.0406469	1.80504e-05	0.559148	1.36849e-05	1.09502e-05	4.65623e-05	0.920884	not sig
PWY.922..mevalonate.pathway.I..eukaryotes.and.bacteria.	0.023024	0.00406097	1.77655e-05	0.581697	5.11127e-05	4.65052e-05	3.29047e-06	1.63782	p.adj < 0.05
P122.PWY..heterolactic.fermentation	0.158266	0.0702316	1.76074e-05	0.552568	-1.99055e-05	1.68224e-05	5.71378e-05	0.800612	not sig
HCAMHPDEG.PWY..3.phenylpropanoate.and.3..3.hydroxyphenyl.propanoate.degradation.to.2.hydroxypentadienoate	0.448367	0.324837	1.74635e-05	0.523919	-3.85317e-05	6.53602e-06	-2.4524e-06	0.348367	not sig
PWY.6690..cinnamate.and.3.hydroxycinnamate.degradation.to.2.hydroxypentadienoate	0.448367	0.324837	1.74635e-05	0.523919	-3.85317e-05	6.53602e-06	-2.4524e-06	0.348367	not sig
GLUDEG.I.PWY..GABA.shunt	0.790352	0.716156	1.72939e-05	0.511577	-3.83287e-05	7.02574e-05	1.178e-05	0.102179	not sig
PWY.6749..CMP.legionaminate.biosynthesis.I	0.999542	0.999542	1.67372e-05	0.500036	-9.49607e-07	3.48181e-05	3.19363e-05	0.000198883	not sig
GLYCOLYSIS.TCA.GLYOX.BYPASS..superpathway.of.glycolysis..pyruvate.dehydrogenase..TCA..and.glyoxylate.bypass	0.19202	0.0975773	1.66696e-05	0.541685	2.06759e-06	5.77092e-05	9.28231e-07	0.716654	not sig
PWY.801..homocysteine.and.cysteine.interconversion	0.141035	0.0539728	1.63309e-05	0.558187	-2.59846e-05	2.39725e-05	2.35176e-05	0.850673	not sig
P23.PWY..reductive.TCA.cycle.I	0.321936	0.195132	1.44996e-05	0.539835	-4.07852e-05	1.95062e-05	1.41998e-05	0.492231	not sig
ECASYN.PWY..enterobacterial.common.antigen.biosynthesis	0.160921	0.072347	1.35784e-05	0.547624	5.99482e-07	9.1263e-05	-4.88348e-06	0.793388	not sig
PWY.6807..xyloglucan.degradation.II..exoglucanase.	0.893363	0.862369	1.29011e-05	0.494772	-4.74492e-05	3.37036e-05	-2.52218e-05	0.0489721	not sig
PWY.7409..phospholipid.remodeling..phosphatidylethanolamine..yeast.	0.0912811	0.0275706	1.25395e-05	0.553048	-3.50546e-05	6.14711e-05	1.49827e-05	1.03962	not sig
PWY.7209..superpathway.of.pyrimidine.ribonucleosides.degradation	0.55429	0.437346	1.23109e-05	0.524577	-3.86914e-05	2.00473e-05	2.04937e-05	0.256263	not sig
REDCITCYC..TCA.cycle.VI..Helicobacter.	0.451811	0.329029	1.22956e-05	0.53041	-1.32918e-05	-6.76018e-08	2.43824e-06	0.345043	not sig
PWY66.389..phytol.degradation	0.733704	0.64269	1.08012e-05	0.514422	-2.66809e-05	3.12521e-05	1.13384e-05	0.134479	not sig
PWY.5705..allantoin.degradation.to.glyoxylate.III	0.271245	0.151122	1.07917e-05	0.537132	-1.6453e-05	5.01994e-05	4.18732e-05	0.566638	not sig
KDO.NAGLIPASYN.PWY..superpathway.of..Kdo.2.lipid.A.biosynthesis	0.181121	0.0883428	1.07699e-05	0.543641	-4.96661e-05	3.78212e-05	3.50221e-05	0.742031	not sig
PWY.6876..isopropanol.biosynthesis..engineered.	0.341415	0.216694	1.05419e-05	0.537986	-1.74583e-05	-6.07734e-07	6.84736e-06	0.466718	not sig
PWY.7807..glyphosate.degradation.III	0.144619	0.0580512	1.05301e-05	0.549331	-2.98741e-06	5.55596e-05	1.28607e-06	0.839773	not sig
PWY0.461..L.lysine.degradation.I	0.110227	0.0350926	9.48146e-06	0.550736	-1.886e-05	6.43869e-05	-1.00483e-06	0.957713	not sig
PWY.5855..ubiquinol.7.biosynthesis..early.decarboxylation.	0.195464	0.100125	9.38661e-06	0.544423	2.02517e-05	2.85542e-05	2.48072e-05	0.708934	not sig
PWY.6545..pyrimidine.deoxyribonucleotides.de.novo.biosynthesis.III	0.672411	0.573608	9.26666e-06	0.51789	-3.2292e-05	3.8425e-05	3.2725e-05	0.172365	not sig
PWY.6922..L.N.delta..acetylornithine.biosynthesis	0.302756	0.180418	9.12856e-06	0.541791	2.52475e-05	4.77716e-05	5.78357e-06	0.518907	not sig
PWY0.1533..methylphosphonate.degradation.I	0.145733	0.0600707	8.85571e-06	0.54894	1.2763e-05	4.89684e-06	5.01515e-05	0.836443	not sig
PWY.5505..L.glutamate.and.L.glutamine.biosynthesis	0.96209	0.952272	8.773e-06	0.501921	-8.65009e-05	9.31708e-05	4.00483e-06	0.0167845	not sig
PWY.7805...aminomethyl.phosphonate.degradation	0.226949	0.119496	8.73463e-06	0.538128	-6.55848e-05	3.02069e-05	6.12154e-05	0.644071	not sig
GLYCOL.GLYOXDEG.PWY..superpathway.of.glycol.metabolism.and.degradation	0.398442	0.280166	8.67304e-06	0.530943	-2.29844e-05	3.80546e-06	-1.70416e-05	0.399635	not sig
PWY.5130..2.oxobutanoate.degradation.I	0.927274	0.914027	8.52991e-06	0.49655	-6.29285e-05	6.67836e-05	-4.1797e-06	0.0327919	not sig
CARNMET.PWY..L.carnitine.degradation.I	0.123399	0.0425602	8.35965e-06	0.547037	-4.6741e-05	3.18482e-05	-7.44644e-06	0.908687	not sig
PWY.6143..CMP.pseudaminate.biosynthesis	0.841957	0.781817	8.34029e-06	0.508536	-3.08895e-05	1.36599e-06	1.27363e-05	0.07471	not sig
PWY0.1337..oleate..beta..oxidation	0.391206	0.271449	8.20285e-06	0.528631	5.67182e-06	4.85516e-05	3.4894e-05	0.407594	not sig
PWY.7254..TCA.cycle.VII..acetate.producers.	0.828971	0.764683	7.61418e-06	0.508678	-2.72801e-05	2.23255e-05	2.82965e-05	0.0814607	not sig
PWY.7094..fatty.acid.salvage	0.362354	0.240337	7.48197e-06	0.530943	-2.58255e-05	1.77367e-05	1.04858e-05	0.440867	not sig
PWY.5747..2.methylcitrate.cycle.II	0.0241073	0.00456183	7.1734e-06	0.574726	6.5523e-06	4.58428e-05	4.9721e-05	1.61785	p.adj < 0.05
PWY.7356..thiamine.diphosphate.salvage.IV..yeast.	0.652757	0.552845	7.03068e-06	0.481114	-0.000108636	3.64316e-05	-1.79099e-06	0.185248	not sig
PWY.7434..terminal.O.glycans.residues.modification..via.type.2.precursor.disaccharide.	0.114756	0.0377057	6.95561e-06	0.557903	2.11584e-05	2.20523e-06	5.08675e-05	0.940223	not sig
DARABCATK12.PWY..D.arabinose.degradation.I	0.297938	0.171814	6.69161e-06	0.537203	-3.60821e-05	3.2542e-05	1.8851e-05	0.525874	not sig
PWY.5392..reductive.TCA.cycle.II	0.0760103	0.0214049	6.66084e-06	0.563967	1.84824e-05	2.05452e-05	-8.17326e-06	1.11913	not sig
PWY0.41..allantoin.degradation.IV..anaerobic.	0.146347	0.0612268	6.57376e-06	0.546024	3.38484e-07	6.12088e-06	3.37725e-05	0.834616	not sig
PWY66.367..ketogenesis	0.272929	0.153732	5.83691e-06	0.540866	-1.97169e-05	3.77612e-05	9.02216e-06	0.56395	not sig
PWY.6953..dTDP.3.acetamido..alpha..D.fucose.biosynthesis	0.995584	0.990729	5.47459e-06	0.50032	1.21537e-05	3.07204e-05	2.46532e-05	0.00192223	not sig
PWY.7874..L.threonate.degradation	0.163912	0.076604	5.47211e-06	0.540013	-5.77188e-05	3.67499e-05	6.86204e-05	0.785388	not sig
PWY.6396..superpathway.of.2.3.butanediol.biosynthesis	0.00430836	0.000329972	5.29894e-06	0.573748	2.37148e-05	2.45444e-05	3.95355e-05	2.36569	p.adj < 0.05
PWY.7340..9.cis..11.trans.octadecadienoyl.CoA.degradation..isomerase.dependent..yeast.	0.160921	0.0727645	5.25035e-06	0.546255	2.54392e-05	2.51767e-05	3.07929e-07	0.793388	not sig
FASYN.INITIAL.PWY..superpathway.of.fatty.acid.biosynthesis.initiation..E..coli.	0.53337	0.415811	5.21402e-06	0.525662	-2.38568e-05	4.75211e-05	2.38851e-05	0.272971	not sig
PWY.5972..stearate.biosynthesis.I..animals.	0.201147	0.104268	5.05964e-06	0.540262	8.27356e-06	4.98996e-06	2.99953e-05	0.696486	not sig
UBISYN.PWY..superpathway.of.ubiquinol.8.biosynthesis..early.decarboxylation.	0.023111	0.0042017	5.02835e-06	0.562847	-1.95714e-05	2.08165e-05	6.22532e-07	1.63618	p.adj < 0.05
PWY.6518..bile.acids.epimerization	0.00174887	7.13825e-05	4.92346e-06	0.597631	1.21602e-05	3.26686e-05	2.24144e-05	2.75724	p.adj < 0.05
PWY.6708..ubiquinol.8.biosynthesis..early.decarboxylation.	0.023111	0.00424488	4.31953e-06	0.562776	-1.86462e-05	1.83947e-05	-1.2577e-07	1.63618	p.adj < 0.05
P221.PWY..octane.oxidation	0.258297	0.142327	4.30192e-06	0.542254	-2.12188e-05	5.6631e-05	1.38599e-05	0.587881	not sig
PWY.7688..dTDP..alpha..D.ravidosamine.and.dTDP.4.acetyl..alpha..D.ravidosamine.biosynthesis	0.258676	0.143064	4.2109e-06	0.455079	-1.59083e-05	1.32301e-05	-4.01249e-06	0.587244	not sig
UDPNACETYLGALSYN.PWY..UDP.N.acetyl.D.glucosamine.biosynthesis.II	0.0737871	0.0204797	4.15347e-06	0.543818	-2.76905e-05	9.74241e-06	2.47828e-05	1.13202	not sig
PWY.6607..guanosine.nucleotides.degradation.I	0.782116	0.700758	3.98125e-06	0.487765	-3.67281e-05	3.44879e-05	-2.0291e-05	0.106729	not sig
PWY.7873..D.erythronate.degradation.II	0.301468	0.176812	3.88725e-06	0.527956	-5.06361e-05	3.1161e-05	6.2782e-05	0.520759	not sig
PWY.6595..superpathway.of.guanosine.nucleotides.degradation..plants.	0.768071	0.683427	3.84611e-06	0.487018	-2.73182e-05	3.81348e-05	1.32292e-05	0.114598	not sig
PWY.6435..4.hydroxybenzoate.biosynthesis.III..plants.	0.409831	0.2919	3.58177e-06	0.527778	-1.71494e-05	3.55126e-05	-1.81101e-05	0.387395	not sig
PWY.5692..allantoin.degradation.to.glyoxylate.II	0.379916	0.259738	3.52776e-06	0.528258	1.54623e-05	8.10867e-06	3.67855e-05	0.420313	not sig
URDEGR.PWY..superpathway.of.allantoin.degradation.in.plants	0.379916	0.259738	3.52776e-06	0.528258	1.54623e-05	8.10867e-06	3.67855e-05	0.420313	not sig
PWY.7446..sulfoquinovose.degradation.I	0.332222	0.203373	3.3193e-06	0.527422	-4.52099e-06	1.97573e-05	5.89042e-06	0.478571	not sig
LIPASYN.PWY..phospholipases	0.865877	0.811097	3.23192e-06	0.495003	-3.42456e-05	1.00804e-05	1.88809e-05	0.0625439	not sig
THREOCAT.PWY..superpathway.of.L.threonine.metabolism	0.511157	0.389105	3.18943e-06	0.51821	-2.31696e-05	3.13257e-06	-1.6412e-05	0.291446	not sig
PWY3DJ.35471..L.ascorbate.biosynthesis.IV..animals..D.glucuronate.pathway.	0.0828466	0.0243468	2.71047e-06	0.545561	-3.42801e-05	5.75629e-05	-3.31396e-05	1.08173	not sig
PWY.5994..palmitate.biosynthesis..type.I.fatty.acid.synthase.	0.813303	0.746924	2.53985e-06	0.509728	-3.92283e-05	3.60672e-05	-1.38513e-05	0.0897476	not sig
PWY.6328..L.lysine.degradation.X	0.398442	0.279499	2.47357e-06	0.524577	-1.42804e-05	6.29247e-05	-9.03304e-06	0.399635	not sig
PWY.5531..3.8.divinyl.chlorophyllide.a.biosynthesis.II..anaerobic.	0.00400531	0.000284456	2.4724e-06	0.568609	6.87589e-06	2.49242e-05	1.59e-05	2.39736	p.adj < 0.05
LPSSYN.PWY..superpathway.of.lipopolysaccharide.biosynthesis	0.230452	0.12181	2.11631e-06	0.526924	-2.32097e-05	3.18038e-05	2.9297e-05	0.637419	not sig
X3.HYDROXYPHENYLACETATE.DEGRADATION.PWY..4.hydroxyphenylacetate.degradation	0.504177	0.382763	2.0919e-06	0.516965	-5.18636e-06	1.18073e-05	-2.26569e-06	0.297417	not sig
PWY.6920..6.gingerol.analog.biosynthesis..engineered.	0.297938	0.173596	1.93644e-06	0.533326	-4.46771e-05	1.66104e-06	8.80764e-06	0.525874	not sig
PROPFERM.PWY..superpathway.of.L.alanine.fermentation..Stickland.reaction.	0.55429	0.438907	1.90109e-06	0.523652	5.2318e-06	7.18289e-06	-1.87927e-05	0.256263	not sig
PWY.8188..L.alanine.degradation.VI..reductive.Stickland.reaction.	0.55429	0.438907	1.90109e-06	0.523652	5.2318e-06	7.18289e-06	-1.87927e-05	0.256263	not sig
PWY.8189..L.alanine.degradation.V..oxidative.Stickland.reaction.	0.55429	0.438907	1.90109e-06	0.523652	5.2318e-06	7.18289e-06	-1.87927e-05	0.256263	not sig
PWY.7399..methylphosphonate.degradation.II	0.00535765	0.000492029	1.60295e-06	0.567097	-2.88734e-05	7.08883e-05	7.08883e-05	2.27103	p.adj < 0.05
PWY.7269..mitochondrial.NADPH.production..yeast.	0.366341	0.244477	1.53279e-06	0.527529	-7.51376e-05	1.13764e-05	4.65243e-05	0.436114	not sig
PWY.7159..3.8.divinyl.chlorophyllide.a.biosynthesis.III..aerobic..light.independent.	0.0139526	0.00193114	1.52785e-06	0.55456	5.6483e-06	2.85406e-05	1.70945e-05	1.85535	p.adj < 0.05
PWY.6318..L.phenylalanine.degradation.IV..mammalian..via.side.chain.	0.148637	0.0624881	1.34498e-06	0.537986	-5.34213e-06	1.62079e-05	5.43289e-06	0.827874	not sig
PWY0.1221..putrescine.degradation.II	0.731946	0.639332	1.17813e-06	0.509781	-2.53434e-05	1.84925e-05	1.66135e-05	0.135521	not sig
PWY.5494..pyruvate.fermentation.to.propanoate.II..acrylate.pathway.	0.512518	0.391187	1.17276e-06	0.526266	1.18446e-05	4.68984e-05	2.93715e-05	0.290291	not sig
PWY1G.0..mycothiol.biosynthesis	0.105063	0.0332343	1.15063e-06	0.542752	-3.17861e-05	7.4436e-05	-2.09131e-05	0.97855	not sig
PWY.7616..methanol.oxidation.to.carbon.dioxide	0.350015	0.226438	1.14511e-06	0.529983	-4.01948e-05	5.01838e-05	-3.06521e-05	0.455913	not sig
PWY66.388..ceramide.degradation.by..alpha..oxidation	0.145733	0.0600776	1.13122e-06	0.543392	-5.73038e-06	5.96298e-05	2.69497e-05	0.836443	not sig
PWY.7332..superpathway.of.UDP.N.acetylglucosamine.derived.O.antigen.building.blocks.biosynthesis	0.65045	0.549564	8.05722e-07	0.511328	-1.64768e-06	6.2211e-05	2.64474e-05	0.186786	not sig
PWY.6797..6.hydroxymethyl.dihydropterin.diphosphate.biosynthesis.II..Methanocaldococcus.	0.0139526	0.00193628	6.949e-07	0.54204	-6.46825e-06	2.82129e-05	1.74758e-05	1.85535	p.adj < 0.05
PWY.6562..norspermidine.biosynthesis	0.599865	0.493359	6.01695e-07	0.512964	-2.2561e-05	6.60005e-05	4.61447e-05	0.221946	not sig
PWY.7723..bacterial.bioluminescence	0.39688	0.276196	5.60063e-07	0.519597	-4.54742e-05	5.28407e-05	4.28781e-05	0.401341	not sig
PWY.8086...S..lactate.fermentation.to.propanoate..acetate.and.hydrogen	0.689347	0.593682	5.39545e-07	0.511132	-2.69632e-05	4.23262e-05	7.68152e-06	0.161562	not sig
PWY.6138..CMP.N.acetylneuraminate.biosynthesis.I..eukaryotes.	0.0217358	0.00350434	4.97857e-07	0.542787	-5.28636e-05	2.68094e-05	2.68094e-05	1.66282	p.adj < 0.05
PWY.8134..bile.acid.7.beta..dehydroxylation	0.301646	0.178869	3.76509e-07	0.522265	-4.38665e-05	5.17578e-05	3.86499e-05	0.520502	not sig
PWY.5415..catechol.degradation.I..meta.cleavage.pathway.	0.468223	0.348761	3.62488e-07	0.515525	-3.91249e-05	4.21788e-05	-3.11303e-05	0.329547	not sig
ARGDEG.PWY..superpathway.of.L.arginine..putrescine..and.4.aminobutanoate.degradation	0.864209	0.807771	2.52785e-07	0.505157	-1.78818e-06	8.84907e-05	-1.24444e-05	0.0633812	not sig
ORNARGDEG.PWY..superpathway.of.L.arginine.and.L.ornithine.degradation	0.864209	0.807771	2.52785e-07	0.505157	-1.78818e-06	8.84907e-05	-1.24444e-05	0.0633812	not sig
AEROBACTINSYN.PWY..aerobactin.biosynthesis	0.58123	0.470915	2.07148e-07	0.512982	-4.17515e-05	7.84528e-05	1.62135e-05	0.235652	not sig
PWY.7754..bile.acid.7.alpha..dehydroxylation	0.466125	0.345313	1.8555e-07	0.514778	-4.68875e-05	5.00808e-05	3.73332e-05	0.331498	not sig
PWY.7031..protein.N.glycosylation..bacterial.	0.917949	0.895469	1.62691e-07	0.497226	-5.61214e-05	3.94215e-05	1.43072e-05	0.0371815	not sig
CATECHOL.ORTHO.CLEAVAGE.PWY..catechol.degradation.to..beta..ketoadipate	0.165027	0.0774619	0	0.517961	-5.51248e-05	5.73747e-05	3.19457e-05	0.782444	not sig
CHLOROPHYLL.SYN..3.8.divinyl.chlorophyllide.a.biosynthesis.I..aerobic..light.dependent.	0.577299	0.466552	0	0.510492	-7.47967e-06	1.1865e-05	2.19266e-06	0.238599	not sig
DENITRIFICATION.PWY..nitrate.reduction.I..denitrification.	0.344504	0.221467	0	0.51428	-1.98376e-05	6.55278e-05	5.71188e-05	0.462806	not sig
DHGLUCONATE.PYR.CAT.PWY..glucose.degradation..oxidative.	0.808625	0.739543	0	0.501992	-4.77072e-05	2.66535e-05	2.66535e-05	0.0922529	not sig
P241.PWY..coenzyme.B.biosynthesis	0.360774	0.238485	0	0.482714	-6.91549e-05	2.85412e-05	1.87621e-05	0.442765	not sig
P261.PWY..coenzyme.M.biosynthesis.I	0.144619	0.0571505	0	0.487374	0	0	0	0.839773	not sig
P562.PWY..myo.inositol.degradation.I	0.926246	0.911124	0	0.49872	-6.61979e-05	4.92759e-05	-1.41534e-05	0.0332737	not sig
PWY.101..photosynthesis.light.reactions	0.737232	0.651472	0	0.495038	-3.04474e-05	3.29602e-05	2.67138e-05	0.132396	not sig
PWY.1622..formaldehyde.assimilation.I..serine.pathway.	0.182656	0.089464	0	0.489899	0	0	0	0.738367	not sig
PWY.181..photorespiration	0.0820051	0.0239306	0	0.482323	0	0	0	1.08616	not sig
PWY.2221..Entner.Doudoroff.pathway.III..semi.phosphorylative.	0.156485	0.0688434	0	0.516948	-3.60752e-05	4.61243e-05	4.61243e-05	0.805527	not sig
PWY.3781..aerobic.respiration.I..cytochrome.c.	0.996449	0.994415	0	0.499911	-4.96399e-05	3.18575e-05	1.8946e-05	0.00154498	not sig
PWY.3801..sucrose.degradation.II..sucrose.synthase.	0.894198	0.866824	0	0.501974	-2.10623e-05	4.37531e-05	1.15434e-05	0.0485663	not sig
PWY.5028..L.histidine.degradation.II	0.456561	0.334501	0	0.491926	-4.42977e-05	4.5309e-05	-3.57388e-05	0.340501	not sig
PWY.5055..nicotinate.degradation.III	0.5221	0.403828	0	0.507398	-2.27804e-05	2.0257e-05	2.0257e-05	0.282247	not sig
PWY.5088..L.glutamate.degradation.VIII..to.propanoate.	0.924328	0.90682	0	0.498097	-1.4958e-05	4.54622e-05	1.52521e-05	0.0341737	not sig
PWY.5101..L.isoleucine.biosynthesis.II	0.871219	0.822065	0	0.497208	-7.0767e-05	7.88945e-05	-3.82856e-05	0.0598727	not sig
PWY.5180..toluene.degradation.I..aerobic...via.o.cresol.	0.724699	0.628566	0	0.506847	-3.47884e-05	3.67089e-05	4.69601e-05	0.139842	not sig
PWY.5417..catechol.degradation.III..ortho.cleavage.pathway.	0.35837	0.233784	0	0.511097	-6.11506e-05	6.65004e-05	3.77871e-05	0.445668	not sig
PWY.5420..catechol.degradation.II..meta.cleavage.pathway.	0.297938	0.173898	0	0.508092	-6.68104e-06	3.04154e-05	3.04154e-05	0.525874	not sig
PWY.5431..aromatic.compounds.degradation.via..beta..ketoadipate	0.35837	0.233784	0	0.511097	-6.11506e-05	6.65004e-05	3.77871e-05	0.445668	not sig
PWY.5514..UDP.N.acetyl.D.galactosamine.biosynthesis.II	0.890564	0.854215	0	0.502561	-6.34222e-05	2.0606e-05	1.22436e-05	0.0503346	not sig
PWY.5724..superpathway.of.atrazine.degradation	0.023111	0.00416595	0	0.536278	-2.09088e-05	4.18221e-05	4.18221e-05	1.63618	p.adj < 0.05
PWY.6071..superpathway.of.phenylethylamine.degradation	0.782116	0.702309	0	0.505904	-1.2773e-05	4.58497e-05	1.65384e-05	0.106729	not sig
PWY.6113..superpathway.of.mycolate.biosynthesis	0.513619	0.395172	0	0.508998	-1.04797e-05	8.06428e-05	-3.85318e-05	0.289359	not sig
PWY.6182..superpathway.of.salicylate.degradation	0.512992	0.392596	0	0.507576	-4.14405e-05	2.40022e-06	3.23335e-05	0.28989	not sig
PWY.6185..4.methylcatechol.degradation..ortho.cleavage.	0.360774	0.236847	0	0.512039	-6.50428e-05	4.41111e-05	1.94266e-05	0.442765	not sig
PWY.6210..2.aminophenol.degradation	0.0632134	0.0171579	0	0.524239	-1.10617e-05	1.92629e-05	1.92629e-05	1.19919	not sig
PWY.6215..4.chlorobenzoate.degradation	0.850305	0.791304	0	0.502596	-1.54815e-05	5.09579e-05	-8.96268e-06	0.0704255	not sig
PWY.6281..L.selenocysteine.biosynthesis.II..archaea.and.eukaryotes.	0.33885	0.212767	0	0.490948	-3.89071e-05	3.24138e-05	3.24138e-05	0.469992	not sig
PWY.6467..Kdo.transfer.to.lipid.IVA.III..Chlamydia.	0.585803	0.479402	0	0.494452	-2.99031e-07	5.55982e-05	5.03106e-06	0.232248	not sig
PWY.6565..superpathway.of.polyamine.biosynthesis.III	0.284176	0.162386	0	0.481043	-5.89049e-05	3.08168e-05	-4.99562e-05	0.546413	not sig
PWY.6763..salicortin.biosynthesis	0.892522	0.857914	0	0.501601	-4.83693e-05	4.91377e-05	2.72048e-05	0.0493811	not sig
PWY.6981..chitin.biosynthesis	0.504177	0.382281	0	0.504517	-1.44795e-05	2.31873e-05	2.31873e-05	0.297417	not sig
PWY.7000..kanamycin.biosynthesis	0.56866	0.451446	0	0.492976	-7.26007e-05	2.69003e-05	-6.30718e-05	0.245147	not sig
PWY.7039..phosphatidate.metabolism..as.a.signaling.molecule	0.608854	0.504854	0	0.490753	-4.35015e-06	5.47419e-05	-9.86665e-06	0.215486	not sig
PWY.7090..UDP.2.3.diacetamido.2.3.dideoxy..alpha..D.mannuronate.biosynthesis	0.524944	0.4071	0	0.505513	-1.84837e-05	6.29488e-05	6.29488e-05	0.279887	not sig
PWY.7165..L.ascorbate.biosynthesis.VIII..engineered.pathway.	0.239049	0.127818	0	0.51348	-6.85445e-05	4.87011e-05	-1.56434e-05	0.621513	not sig
PWY.7245..superpathway.of.NAD.NADP...NADH.NADPH.interconversion..yeast.	0.301468	0.177722	0	0.50802	-3.37435e-05	4.00285e-05	3.28724e-05	0.520759	not sig
PWY.7268..cytosolic.NADPH.production..yeast.	0.33885	0.213669	0	0.509034	-3.29266e-05	5.36679e-05	4.03761e-05	0.469992	not sig
PWY.7279..aerobic.respiration.II..cytochrome.c...yeast.	0.75509	0.669542	0	0.503112	-1.93716e-05	3.52537e-05	3.29681e-05	0.122001	not sig
PWY.7294..D.xylose.degradation.IV	0.871219	0.820111	0	0.503575	-1.73123e-05	6.84825e-05	2.5585e-05	0.0598727	not sig
PWY.7317..superpathway.of.dTDP.glucose.derived.O.antigen.building.blocks.biosynthesis	0.53337	0.415251	0	0.50722	-2.09766e-05	4.2595e-05	-1.47603e-05	0.272971	not sig
PWY.7374..1.4.dihydroxy.6.naphthoate.biosynthesis.I	0.789902	0.714136	0	0.504161	-5.2147e-05	3.64611e-05	2.33662e-05	0.102427	not sig
PWY.7391..isoprene.biosynthesis.II..engineered.	0.894198	0.866365	0	0.50265	-1.89261e-05	5.3804e-06	6.31339e-06	0.0485663	not sig
PWY.7396..butanol.and.isobutanol.biosynthesis..engineered.	0.513554	0.394074	0	0.508323	-2.26046e-05	4.03695e-05	-1.64309e-05	0.289414	not sig
PWY.7731..superpathway.of.photosynthetic.hydrogen.production	0.733704	0.646796	0	0.494967	-4.32095e-05	2.99299e-05	2.27249e-05	0.134479	not sig
PWY.7783..plasmalogen.degradation	0.866394	0.813349	0	0.503414	-8.01241e-05	2.28598e-05	1.2588e-05	0.0622847	not sig
PWY.8011..L.serine.biosynthesis.II	0.0820051	0.0239306	0	0.482323	0	0	0	1.08616	not sig
PWY0.321..phenylacetate.degradation.I..aerobic.	0.786186	0.709172	0	0.505762	-5.08734e-05	5.25205e-06	3.78293e-05	0.104475	not sig
URSIN.PWY..ureide.biosynthesis	0.770881	0.6875	0	0.502934	-6.56647e-05	3.41609e-05	3.41609e-05	0.113012	not sig
PWY.7384..anaerobic.energy.metabolism..invertebrates..mitochondrial.	0.871219	0.825378	-1.475e-08	0.504446	-3.33153e-05	6.03657e-06	-1.36394e-05	0.0598727	not sig
PWY.7820..teichuronic.acid.biosynthesis..B..subtilis.168.	0.808625	0.740964	-1.83073e-07	0.493296	-4.45664e-05	3.02115e-05	2.25182e-05	0.0922529	not sig
P162.PWY..L.glutamate.degradation.V..via.hydroxyglutarate.	0.898255	0.874424	-2.9256e-07	0.497333	-2.36133e-05	1.85525e-05	-2.53036e-06	0.0466004	not sig
PWY.7389..superpathway.of.anaerobic.energy.metabolism..invertebrates.	0.919608	0.898964	-3.35712e-07	0.497475	-5.21542e-05	3.13068e-06	-2.45118e-05	0.0363971	not sig
P163.PWY..L.lysine.fermentation.to.acetate.and.butanoate	0.782116	0.701237	-3.40778e-07	0.492104	-9.19104e-06	8.29364e-06	1.3717e-05	0.106729	not sig
PWY.7388..octanoyl..acyl.carrier.protein..biosynthesis..mitochondria..yeast.	0.924328	0.907351	-5.31281e-07	0.502632	-3.1161e-07	4.70955e-05	-3.86961e-05	0.0341737	not sig
PWY.6174..mevalonate.pathway.II..haloarchaea.	0.405112	0.287712	-6.39439e-07	0.481932	-1.2553e-05	5.51576e-05	2.13023e-05	0.392425	not sig
PWY.8125..mevalonate.pathway.IV..archaea.	0.405112	0.287712	-6.39439e-07	0.481932	-1.2553e-05	5.51576e-05	2.13023e-05	0.392425	not sig
PWY.8190..L.glutamate.degradation.XI..reductive.Stickland.reaction.	0.871219	0.825746	-8.40022e-07	0.506082	-7.53719e-05	2.67777e-05	8.86835e-07	0.0598727	not sig
PROTOCATECHUATE.ORTHO.CLEAVAGE.PWY..protocatechuate.degradation.II..ortho.cleavage.pathway.	0.398442	0.280536	-1.02424e-06	0.474356	-1.85962e-05	7.18544e-06	-2.98592e-05	0.399635	not sig
PWY.3001..superpathway.of.L.isoleucine.biosynthesis.I	0.937947	0.926462	-1.2178e-06	0.497048	-0.000145042	0.000100043	4.226e-06	0.0278219	not sig
PWY66.430..myristate.biosynthesis..mitochondria.	0.871219	0.829833	-1.52134e-06	0.495412	-5.76993e-05	5.29534e-05	-3.37267e-05	0.0598727	not sig
PWY490.3..nitrate.reduction.VI..assimilatory.	0.216377	0.113046	-4.62477e-06	0.450811	-1.73408e-05	2.34908e-05	3.07498e-06	0.66479	not sig
PWY.7211..superpathway.of.pyrimidine.deoxyribonucleotides.de.novo.biosynthesis	0.799796	0.726345	-5.6474e-06	0.511132	-7.63363e-05	8.57597e-05	2.52669e-05	0.097021	not sig
PWY.7992..superpathway.of.menaquinol.8.biosynthesis.III	0.626593	0.524292	-5.68733e-06	0.480189	-7.43728e-07	2.69629e-05	-2.30268e-05	0.203014	not sig
CRNFORCAT.PWY..creatinine.degradation.I	0.0879109	0.0261939	-6.15494e-06	0.442879	-4.22735e-05	3.03091e-05	1.34449e-05	1.05596	not sig
PWY.7371..1.4.dihydroxy.6.naphthoate.biosynthesis.II	0.491717	0.368779	-6.94136e-06	0.472044	-4.91819e-05	3.10679e-05	-3.94837e-05	0.308284	not sig
PWY.5367..petroselinate.biosynthesis	0.800296	0.728433	-6.99616e-06	0.488974	-4.75594e-05	1.61669e-05	-4.24288e-05	0.0967493	not sig
PWY.7200..superpathway.of.pyrimidine.deoxyribonucleoside.salvage	0.0516786	0.012656	-7.54427e-06	0.45515	-4.84203e-05	1.88008e-05	-1.73688e-05	1.28669	not sig
PWY.7883..anhydromuropeptides.recycling.II	0.584213	0.474716	-7.81446e-06	0.477273	-5.15112e-05	2.22782e-05	-2.95757e-05	0.233429	not sig
PWY.5004..superpathway.of.L.citrulline.metabolism	0.101266	0.0316199	-7.85176e-06	0.440923	-1.06207e-05	-1.03454e-05	-3.5483e-05	0.994535	not sig
PWY.7286..7..3.amino.3.carboxypropyl..wyosine.biosynthesis	0.0147265	0.00207373	-8.06165e-06	0.423994	-9.49145e-06	2.04873e-05	3.09574e-05	1.8319	p.adj < 0.05
ALLANTOINDEG.PWY..superpathway.of.allantoin.degradation.in.yeast	0.297938	0.17295	-8.5259e-06	0.456662	-3.70762e-05	1.3046e-05	1.47126e-06	0.525874	not sig
GALACT.GLUCUROCAT.PWY..superpathway.of.hexuronide.and.hexuronate.degradation	0.676618	0.578577	-1.14005e-05	0.482323	-7.31941e-05	4.34532e-05	-1.71046e-05	0.169657	not sig
PWY1ZNC.1..assimilatory.sulfate.reduction.IV	0.786186	0.709069	-1.24054e-05	0.488121	-4.5277e-05	6.80122e-05	-2.0942e-05	0.104475	not sig
PWY.5209..methyl.coenzyme.M.oxidation.to.CO2	0.0118059	0.00156609	-1.35112e-05	0.421646	-1.69265e-05	-3.14599e-05	-1.58155e-05	1.9279	p.adj < 0.05
PWY.6415..L.ascorbate.biosynthesis.V..euglena..D.galacturonate.pathway.	0.00400531	0.000248962	-1.3714e-05	0.399079	-2.5733e-05	-1.07762e-06	9.00443e-06	2.39736	p.adj < 0.05
PWY.5690..TCA.cycle.II..plants.and.fungi.	0.386256	0.264861	-1.44209e-05	0.46454	-5.6652e-05	-1.23815e-05	-3.10909e-06	0.413125	not sig
PWY.8113..3PG.factor.420.biosynthesis	0.00535765	0.00048114	-1.48636e-05	0.413163	-1.19696e-05	-2.63222e-05	-4.67306e-06	2.27103	p.adj < 0.05
PWY.7115..C4.photosynthetic.carbon.assimilation.cycle..NAD.ME.type	0.7199	0.622934	-1.56948e-05	0.484351	-9.30693e-05	6.56161e-05	-3.91118e-05	0.142728	not sig
PWY.6350..archaetidylinositol.biosynthesis	0.00809429	0.000867906	-1.59028e-05	0.418801	-1.07929e-05	-2.39502e-05	-3.34345e-06	2.09182	p.adj < 0.05
PWY.6317..D.galactose.degradation.I..Leloir.pathway.	0.995584	0.99152	-1.60689e-05	0.499644	-0.000316962	0.000311507	-8.81552e-06	0.00192223	not sig
METHANOGENESIS.PWY..methanogenesis.from.H2.and.CO2	0.0226072	0.00378325	-1.61375e-05	0.428528	-7.02698e-06	1.24059e-05	-5.78183e-05	1.64575	p.adj < 0.05
PWY.5198..factor.420.biosynthesis.II..mycobacteria.	0.0054568	0.000512271	-1.637e-05	0.411972	-6.39848e-06	-2.04133e-05	-8.75008e-07	2.26306	p.adj < 0.05
PWY.8112..factor.420.biosynthesis.I..archaea.	0.0040844	0.000300078	-1.65572e-05	0.409393	-9.16685e-06	-2.44613e-05	-9.43715e-07	2.38887	p.adj < 0.05
PWY.6349..CDP.archaeol.biosynthesis	0.0055558	0.000532903	-1.84039e-05	0.414177	-9.81129e-06	-2.29529e-05	-8.14977e-05	2.25525	p.adj < 0.05
PWY.6167..flavin.biosynthesis.II..archaea.	0.0186982	0.00287893	-1.85041e-05	0.428884	-3.65902e-05	6.10009e-06	-5.94195e-05	1.7282	p.adj < 0.05
PWY.7210..pyrimidine.deoxyribonucleotides.biosynthesis.from.CTP	0.878999	0.841327	-2.0162e-05	0.506367	-1.62564e-05	4.03495e-05	2.81773e-06	0.0560118	not sig
PWY0.1261..anhydromuropeptides.recycling.I	0.575161	0.461303	-2.04892e-05	0.476561	-0.000167583	8.00316e-05	-3.98253e-05	0.24021	not sig
PWY.6160..3.dehydroquinate.biosynthesis.II..archaea.	0.00880484	0.00100121	-2.14393e-05	0.417538	-1.00604e-06	-1.15466e-05	-7.8212e-05	2.05528	p.adj < 0.05
POLYAMINSYN3.PWY..superpathway.of.polyamine.biosynthesis.II	0.240039	0.129817	-2.92405e-05	0.451985	-5.40919e-05	-2.40589e-06	-4.4687e-05	0.619719	not sig
PWY.5973..cis.vaccenate.biosynthesis	0.976289	0.96832	-3.20414e-05	0.50128	-0.00033647	0.000342021	-1.4149e-06	0.0104215	not sig
PWY.6165..chorismate.biosynthesis.II..archaea.	0.00880484	0.00100627	-4.12709e-05	0.417574	-2.74526e-05	-5.73232e-05	-1.97719e-08	2.05528	p.adj < 0.05
PWY.2942..L.lysine.biosynthesis.III	0.829044	0.766443	-4.5633e-05	0.490539	-0.000300464	0.000197764	-3.39159e-05	0.0814222	not sig
PWY.6628..superpathway.of.L.phenylalanine.biosynthesis	0.643343	0.540933	-4.69986e-05	0.480545	-0.000260651	0.000125792	-6.01521e-05	0.191557	not sig
PWY.5154..L.arginine.biosynthesis.III..via.N.acetyl.L.citrulline.	0.837377	0.775855	-4.73887e-05	0.49093	-0.000270961	0.000199618	-2.03076e-05	0.077079	not sig
CENTFERM.PWY..pyruvate.fermentation.to.butanoate	0.144619	0.0579947	-4.81107e-05	0.439714	-0.000116795	2.82443e-06	-2.92713e-05	0.839773	not sig
PWY.7312..dTDP..beta..D.fucofuranose.biosynthesis	0.0617521	0.0166353	-4.90677e-05	0.430253	-2.28661e-05	-2.51399e-05	-4.89996e-05	1.20935	not sig
PWY.6969..TCA.cycle.V..2.oxoglutarate.synthase.	0.338484	0.209998	-5.15505e-05	0.46013	-0.000137342	3.82202e-05	-3.08989e-05	0.470462	not sig
GLYCOCAT.PWY..glycogen.degradation.I	0.610486	0.509569	-5.70828e-05	0.479015	-0.0002365	0.00010411	-4.03746e-05	0.214324	not sig
P42.PWY..incomplete.reductive.TCA.cycle	0.150039	0.0634503	-5.82021e-05	0.440977	-0.000137199	5.72018e-06	-4.86059e-05	0.823796	not sig
PWY.6590..superpathway.of.Clostridium.acetobutylicum.acidogenic.fermentation	0.146347	0.0611729	-5.98662e-05	0.440461	-0.000133329	3.33139e-06	-6.42609e-05	0.834616	not sig
PWY.7456...beta...1.4..mannan.degradation	0.436461	0.312648	-6.36851e-05	0.467883	-0.000180583	4.5496e-05	-9.18491e-05	0.360055	not sig
PWY66.399..gluconeogenesis.III	0.360774	0.238552	-6.49279e-05	0.462512	-0.000176383	4.62593e-05	-5.63437e-05	0.442765	not sig
PWY0.1479..tRNA.processing	0.245118	0.134565	-6.70358e-05	0.452411	-0.00020184	2.8899e-05	-5.73096e-05	0.610624	not sig
PWY.7400..L.arginine.biosynthesis.IV..archaebacteria.	0.584213	0.475716	-6.72135e-05	0.477308	-0.000308164	0.00015771	-9.29689e-05	0.233429	not sig
PWY.1269..CMP.3.deoxy.D.manno.octulosonate.biosynthesis	0.451835	0.330116	-8.50706e-05	0.469021	-0.00031219	8.08384e-05	-0.000116027	0.34502	not sig
PWY.5695..inosine.5..phosphate.degradation	0.574929	0.459943	-8.53911e-05	0.47649	-0.000398698	0.000178548	-0.000129659	0.240386	not sig
PWY.7315..dTDP.N.acetylthomosamine.biosynthesis	0.144619	0.0576887	-8.82353e-05	0.439643	-0.000127781	-1.12971e-06	-7.99448e-05	0.839773	not sig
PWY.6507..4.deoxy.L.threo.hex.4.enopyranuronate.degradation	0.145733	0.0594906	-9.18066e-05	0.44007	-0.000190429	8.06529e-06	-9.98331e-05	0.836443	not sig
PWY.7242..D.fructuronate.degradation	0.1884	0.0949692	-9.29011e-05	0.446899	-0.00020719	1.71539e-05	-5.32591e-05	0.724918	not sig
PWY.7761..NAD.salvage.pathway.II..PNC.IV.cycle.	0.336977	0.208375	-9.36806e-05	0.459987	-0.000246534	5.81228e-05	-8.9196e-05	0.4724	not sig
GLUCUROCAT.PWY..superpathway.of..beta..D.glucuronosides.degradation	0.124007	0.0432758	-0.000104085	0.435731	-0.000219382	-2.51972e-06	-0.000132494	0.906555	not sig
GALACTUROCAT.PWY..D.galacturonate.degradation.I	0.114756	0.0377006	-0.000113473	0.433917	-0.000219352	-2.8209e-06	-0.000111873	0.940223	not sig
PWY.6527..stachyose.degradation	0.608854	0.505985	-0.000113656	0.478838	-0.000480725	0.00023057	-0.000118901	0.215486	not sig
PWY.6895..superpathway.of.thiamine.diphosphate.biosynthesis.II	0.182864	0.090408	-0.000126918	0.446152	-0.000255323	4.18246e-05	-0.000127641	0.737872	not sig
X1CMET2.PWY..folate.transformations.III..E..coli.	0.389192	0.269257	-0.000131875	0.46486	-0.000353705	0.000107496	-0.000118727	0.409836	not sig
PWY.724..superpathway.of.L.lysine..L.threonine.and.L.methionine.biosynthesis.II	0.360774	0.238552	-0.00013784	0.462512	-0.000311392	8.17831e-05	-0.000114591	0.442765	not sig
[truncated: 58 more rows]
